# Supplementary material for: Determination of the Isotopic Composition of Indium by MC-ICP-MS Using an Improved Measurement Model for the Gravimetric Isotope Mixture Method
Source: Anal Chem. 2025 Aug 15;97(33):17946–53. doi: 10.1021/acs.analchem.5c00878 (PMC12392257; doi:10.1021/acs.analchem.5c00878)
Supplement: Supplementary file 2 [file ac5c00878_si_002.xlsx]

## Sheet: key
	nr	Measurement number
	set_id	Measurement set (1 or 2)
	set_cones	ICPM cones
	seq_id	Measurement sequence (1 to 16)
	seq_nr	Measurement number within each sequence
	date	Measurement date
	sample_name	Sample name
	mix_id	Identification of AB mixtures (1=mixtures, 0=other)
	sample_id	Identification of samples (0=blank, 1=mixtures, 2=HIIN-1mix, 3=pure spikes A and B)
	intensity_113	Measured analytical signal for 113In (in volts)
	intensity_115	Measured analytical signal for 115In (in volts)
	ratio_113_to_115	113In/115In isotope ratio obtained using blank-corrected measured analytical signals
	unc_ratio_113_to_115	Repeatability standard deviation of 113In/115In isotope ratio
	notes	Notes
	calc_drift	(calculated) Relative isotope rati drift correction factor
	calc_ratio_113_to_115	(calculated) Drift corrected 113In/115In isotope ratio
	calc_mA_AB	(calculated) Mass of material A in gravimetric mixtures
	calc_mB_AB	(calculated) Mass of material B in gravimetric mixtures
	calc_K_traditional_Eq1	(calculated) Instrumental isotope ratio fractionation factor calculated using the traditional method (Eq. 1 in the manuscript)
	calc_uK_traditional_Eq1	(calculated) Uncertainty associated with calc_K_traditional_Eq1
	calc_RA_traditional	(calculated) 113In/115In isotope ratio in material A using correction factors from calc_K_traditional_Eq1
	calc_RB_traditional	(calculated) 113In/115In isotope ratio in material B using correction factors from calc_K_traditional_Eq1
	calc_R_HIIN_traditional	(calculated) 113In/115In isotope ratio in HIIN-1mix using correction factor calculated from calc_K_traditional_Eq1 involving mix_id=1
	calc_RA_mle	(calculated) 113In/115In isotope ratio in material A using maximum likelihood method from mixtures AB
	calc_RB_mle	(calculated) 113In/115In isotope ratio in material B using maximum likelihood method from mixtures AB
	calc_K_mixtures_mle	(calculated) Instrumental isotope ratio fractionation factor calculated using maximum likelihood method from mixtures AB
	calc_R_HIIN_mixtures_mle	(calculated) 113In/115In isotope ratio in HIIN-1mix using maximum likelihood method from mixtures AB
	calc_K_mixtures_Eq1	(calculated) Instrumental isotope ratio fractionation factor calculated using the traditional method (Eq. 1 in the manuscript) using maximum likelihood estimates of RA and RB

## Sheet: isotope_ratio_data
nr	set_id	set_cones	seq_id	seq_nr	date	sample_name	mix_id	sample_id	intensity_113	intensity_115	ratio_113_to_115	unc_ratio_113_to_115	notes	calc_drift	calc_ratio_113_to_115	calc_mA_AB	calc_mB_AB	calc_K_traditional_Eq1	calc_uK_traditional_Eq1	calc_RA_traditional	calc_RB_traditional	calc_R_HIIN_traditional	calc_RA_mle	calc_RB_mle	calc_K_mixtures_mle	calc_uK_mixtures_mle	calc_R_HIIN_mixtures_mle	calc_K_mixtures_Eq1
1	1	3	1	1	2022-07-12	Blank	0	0	0.00099819	0.00563811
2	1	3	1	2	2022-07-12	AB1-1	1	1	20.4409	20.8289	0.98159	4.36845e-05		1	0.98159	7.69354	7.33427						13.9576	0.044698	1.02729	0.000118248		1.02728
3	1	3	1	3	2022-07-12	A1-1	0	3	38.61	2.84564	13.5947	0.000808694		0.999982	13.5945	0	0			13.965			13.9576	0.044698	1.02729	0.000118248		#DIV/0!
4	1	3	1	4	2022-07-12	B1-1	0	4	1.7377	39.9068	0.0435252	7.42914e-05		0.999963	0.0435236	0	0				0.0447099		13.9576	0.044698	1.02729	0.000118248		#DIV/0!
5	1	3	1	5	2022-07-12	HIIN-mix	0	2	1.71077	39.3374	0.0434705	5.22625e-06		0.999945	0.043468	0	0					0.0446528	13.9576	0.044698	1.02729	0.000118248	0.0446543	#DIV/0!
6	1	3	1	6	2022-07-12	HIIN-mix	0	2	1.71821	39.5099	0.043469	2.02136e-06		0.999926	0.0434658	0	0					0.0446505	13.9576	0.044698	1.02729	0.000118248	0.044652	#DIV/0!
7	1	3	1	7	2022-07-12	HIIN-mix	0	2	1.72789	39.7337	0.0434679	1.80295e-06		0.999908	0.0434639	0	0					0.0446485	13.9576	0.044698	1.02729	0.000118248	0.04465	#DIV/0!
8	1	3	1	8	2022-07-12	AB2-1	2	1	20.9361	20.2746	1.03286	5.32882e-05		0.999889	1.03275	7.91258	7.12347	1.02726	0.000198105				13.9576	0.044698	1.02729	0.000118248		1.02736
9	1	3	1	9	2022-07-12	AB1-1	1	1	20.354	20.7377	0.981716	5.43282e-05		0.999871	0.98159	7.69354	7.33427						13.9576	0.044698	1.02729	0.000118248		1.02728
10	1	3	1	10	2022-07-12	AB3-1	3	1	22.2111	18.806	1.18137	3.80247e-05		0.999836	1.18117	8.45279	6.53916	1.02719	0.00018435				13.9576	0.044698	1.02729	0.000118248		1.02729
11	1	3	1	11	2022-07-12	AB4-1	4	1	24.4008	16.5288	1.4767	7.25615e-05		0.999801	1.47641	9.37293	5.61976	1.02725	0.00017706				13.9576	0.044698	1.02729	0.000118248		1.02733
12	1	3	1	12	2022-07-12	AB5-1	5	1	33.9636	6.97227	4.87504	0.000249476		0.999766	4.8739	13.306	1.70272	1.02748	0.000187772				13.9576	0.044698	1.02729	0.000118248		1.02729
13	1	3	1	13	2022-07-12	AB6-1	6	1	36.8185	3.83845	9.60587	0.000368809		0.999731	9.60329	14.5694	0.430787	1.02846	0.000420882				13.9576	0.044698	1.02729	0.000118248		1.02706
14	1	3	1	14	2022-07-12	AB7-1	7	1	37.728	3.06363	12.3372	0.000479949		0.999696	12.3334	14.9214	0.107971	1.03338	0.00153925				13.9576	0.044698	1.02729	0.000118248		1.02714
15	1	3	1	15	2022-07-12	AB8-1	8	1	19.6953	21.1126	0.933072	3.15246e-05		0.999661	0.932756	7.47051	7.54237	1.02709	0.000203503				13.9576	0.044698	1.02729	0.000118248		1.0272
16	1	3	1	16	2022-07-12	AB1-1	1	1	20.2917	20.6692	0.981956	5.47612e-05		0.999627	0.98159	7.69354	7.33427						13.9576	0.044698	1.02729	0.000118248		1.02728
17	1	3	1	17	2022-07-12	AB9-1	9	1	19.3059	21.8122	0.885279	3.0551e-05		0.999624	0.884946	7.24823	7.76251	1.02716	0.000208392				13.9576	0.044698	1.02729	0.000118248		1.02727
18	1	3	1	18	2022-07-12	AB10-1	10	1	18.0707	23.0034	0.785715	2.60307e-05		0.999621	0.785417	6.75332	8.26746	1.0271	0.000218755				13.9576	0.044698	1.02729	0.000118248		1.02721
19	1	3	1	19	2022-07-12	AB11-1	11	1	13.4872	27.6589	0.48769	1.71869e-05		0.999618	0.487504	4.84531	10.1425	1.02708	0.000290946				13.9576	0.044698	1.02729	0.000118248		1.0272
20	1	3	1	20	2022-07-12	AB12-1	12	1	6.64945	34.1812	0.194538	4.17048e-05		0.999616	0.194463	2.05342	12.9271	1.02699	0.000730564				13.9576	0.044698	1.02729	0.000118248		1.02705
21	1	3	1	21	2022-07-12	AB13-1	13	1	3.65247	37.5639	0.0972215	3.04337e-06		0.999613	0.0971839	0.798061	14.2318	1.02723	0.00168713				13.9576	0.044698	1.02729	0.000118248		1.02711
22	1	3	1	22	2022-07-12	AB14-1	14	1	2.24649	38.6928	0.0580422	3.16782e-06		0.99961	0.0580196	0.224029	14.8143	1.02862	0.00601724				13.9576	0.044698	1.02729	0.000118248		1.02771
23	1	3	1	23	2022-07-12	AB1-1	1	1	20.3459	20.724	0.981975	5.94586e-05		0.999607	0.98159	7.69354	7.33427						13.9576	0.044698	1.02729	0.000118248		1.02728
24	1	3	2	1	2022-07-19	Blank	0	0	0.0027291	0.00579602
25	1	3	2	2	2022-07-19	AB1-1	1	1	21.9448	22.3456	0.982194	3.78882e-05		1	0.982194	7.69354	7.33427						13.9513	0.0446746	1.02659	0.000115171		1.02654
26	1	3	2	3	2022-07-19	A1-1	0	3	40.8158	3.00889	13.5903	0.000625879		1.00016	13.5925	0	0			13.9512			13.9513	0.0446746	1.02659	0.000115171		#DIV/0!
27	1	3	2	4	2022-07-19	B1-1	0	4	1.80807	41.5182	0.0434893	3.82709e-06		1.00032	0.0435032	0	0				0.0446513		13.9513	0.0446746	1.02659	0.000115171		#DIV/0!
28	1	3	2	5	2022-07-19	HIIN-mix	0	2	1.79234	41.1721	0.0434728	2.05033e-06		1.00048	0.0434937	0	0					0.0446415	13.9513	0.0446746	1.02659	0.000115171	0.0446502	#DIV/0!
29	1	3	2	6	2022-07-19	HIIN-mix	0	2	1.78982	41.1115	0.0434755	2.22757e-06		1.00064	0.0435034	0	0					0.0446515	13.9513	0.0446746	1.02659	0.000115171	0.0446602	#DIV/0!
30	1	3	2	7	2022-07-19	HIIN-mix	0	2	1.78482	40.9943	0.0434778	1.6529e-06		1.0008	0.0435127	0	0					0.044661	13.9513	0.0446746	1.02659	0.000115171	0.0446697	#DIV/0!
31	1	3	2	8	2022-07-19	AB2-1	2	1	21.5187	20.8468	1.03239	7.00159e-05		1.00096	1.03338	7.91258	7.12347	1.02639	0.000110662				13.9513	0.0446746	1.02659	0.000115171		1.02662
32	1	3	2	9	2022-07-19	AB1-1	1	1	20.8362	21.2408	0.981094	4.36007e-05		1.00112	0.982194	7.69354	7.33427						13.9513	0.0446746	1.02659	0.000115171		1.02654
33	1	3	2	10	2022-07-19	Blank	0	0	0.00376284	0.00651718
34	1	3	2	11	2022-07-19	AB3-1	3	1	22.5371	19.0938	1.18055	5.64197e-05		1.00116	1.18192	8.45279	6.53916	1.0263	9.58507e-05				13.9513	0.0446746	1.02659	0.000115171		1.02652
35	1	3	2	12	2022-07-19	AB4-1	4	1	24.727	16.761	1.47562	9.28974e-05		1.00118	1.47737	9.37293	5.61976	1.02632	0.000112605				13.9513	0.0446746	1.02659	0.000115171		1.02654
36	1	3	2	13	2022-07-19	AB5-1	5	1	34.3772	7.06342	4.8709	0.000242966		1.00121	4.87677	13.306	1.70272	1.02629	0.000154695				13.9513	0.0446746	1.02659	0.000115171		1.0264
37	1	3	2	14	2022-07-19	AB6-1	6	1	37.3048	3.89402	9.59511	0.000457981		1.00123	9.60688	14.5694	0.430787	1.02655	0.000423995				13.9513	0.0446746	1.02659	0.000115171		1.02626
38	1	3	2	15	2022-07-19	AB7-1	7	1	37.7435	3.06936	12.3218	0.000622249		1.00125	12.3372	14.9214	0.107971	1.02789	0.00158574				13.9513	0.0446746	1.02659	0.000115171		1.02597
39	1	3	2	16	2022-07-19	AB8-1	8	1	19.7241	21.1657	0.931997	6.73163e-05		1.00127	0.93318	7.47051	7.54237	1.02643	0.00013703				13.9513	0.0446746	1.02659	0.000115171		1.02667
40	1	3	2	17	2022-07-19	AB1-1	1	1	20.2596	20.6562	0.980929	7.37172e-05		1.00129	0.982194	7.69354	7.33427						13.9513	0.0446746	1.02659	0.000115171		1.02654
41	1	3	2	18	2022-07-19	Blank	0	0	0.00379819	0.00561022
42	1	3	2	19	2022-07-19	AB9-1	9	1	19.4104	21.9509	0.884317	3.3324e-05		1.00134	0.8855	7.24823	7.76251	1.02628	0.000104852				13.9513	0.0446746	1.02659	0.000115171		1.02652
43	1	3	2	20	2022-07-19	AB10-1	10	1	18.1537	23.1315	0.784827	2.89167e-05		1.00136	0.785896	6.75332	8.26746	1.02623	9.8495e-05				13.9513	0.0446746	1.02659	0.000115171		1.02648
44	1	3	2	21	2022-07-19	AB11-1	11	1	13.501	27.7116	0.487157	2.14506e-05		1.00139	0.487832	4.84531	10.1425	1.02611	0.000102806				13.9513	0.0446746	1.02659	0.000115171		1.02637
45	1	3	2	22	2022-07-19	AB12-1	12	1	6.69088	34.4238	0.194289	1.03944e-05		1.00141	0.194563	2.05342	12.9271	1.02602	0.000137323				13.9513	0.0446746	1.02659	0.000115171		1.02636
46	1	3	2	23	2022-07-19	AB13-1	13	1	3.67849	37.8503	0.0970994	5.85925e-06		1.00143	0.0972386	0.798061	14.2318	1.02557	0.000244128				13.9513	0.0446746	1.02659	0.000115171		1.02611
47	1	3	2	24	2022-07-19	AB14-1	14	1	2.27413	39.1866	0.0579448	4.93755e-06		1.00146	0.0580292	0.224029	14.8143	1.02616	0.000772715				13.9513	0.0446746	1.02659	0.000115171		1.02752
48	1	3	2	25	2022-07-19	AB1-1	1	1	20.4008	20.8032	0.980741	6.01665e-05		1.00148	0.982194	7.69354	7.33427						13.9513	0.0446746	1.02659	0.000115171		1.02654
49	1	3	2	26	2022-07-19	Blank	0	0	0.00360492	0.00606722
50	1	3	2	27	2022-07-19	HIIN-mix	0	2	1.72541	39.6441	0.0434383	2.3235e-06		1.00147	0.0435023	0	0					0.0446503	13.9513	0.0446746	1.02659	0.000115171	0.044659	#DIV/0!
51	1	3	2	28	2022-07-19	HIIN-mix	0	2	1.73225	39.8009	0.0434388	2.14996e-06		1.00147	0.0435026	0	0					0.0446506	13.9513	0.0446746	1.02659	0.000115171	0.0446594	#DIV/0!
52	1	3	2	29	2022-07-19	HIIN-mix	0	2	1.72855	39.7146	0.0434402	1.76018e-06		1.00146	0.0435038	0	0					0.0446519	13.9513	0.0446746	1.02659	0.000115171	0.0446606	#DIV/0!
53	1	3	2	30	2022-07-19	AB1-1	1	1	20.2877	20.688	0.980765	5.42713e-05		1.00146	0.982194	7.69354	7.33427						13.9513	0.0446746	1.02659	0.000115171		1.02654
54	1	3	3	1	2022-07-27	Blank	0	0	0.00408036	0.00880669
55	1	3	3	2	2022-07-27	AB1-1	1	1	21.7903	22.2228	0.980742	5.83833e-05		1	0.980742	7.69354	7.33427						13.9476	0.0446571	1.028	0.000127321		1.02801
56	1	3	3	3	2022-07-27	A1-1	0	3	40.4719	2.98992	13.5748	0.00102676		1.00002	13.575	0	0			0			13.9476	0.0446571	1.028	0.000127321		#DIV/0!
57	1	3	3	4	2022-07-27	B1-1	0	4	1.83	42.0296	0.0434528	3.43919e-06		1.00004	0.0434543	0	0				0		13.9476	0.0446571	1.028	0.000127321		#DIV/0!
58	1	3	3	5	2022-07-27	HIIN-mix	0	2	1.83384	42.1197	0.0434509	3.09124e-06		1.00005	0.0434532	0	0					0.0446681	13.9476	0.0446571	1.028	0.000127321	0.0446698	#DIV/0!
59	1	3	3	6	2022-07-27	HIIN-mix	0	2	1.82973	42.0273	0.0434487	1.59618e-06		1.00007	0.0434518	0	0					0.0446666	13.9476	0.0446571	1.028	0.000127321	0.0446683	#DIV/0!
60	1	3	3	7	2022-07-27	HIIN-mix	0	2	1.83094	42.0595	0.0434441	2.99566e-06		1.00009	0.0434479	0	0					0.0446627	13.9476	0.0446571	1.028	0.000127321	0.0446644	#DIV/0!
61	1	3	3	8	2022-07-27	AB2-1	2	1	21.9873	21.3154	1.03176	3.41773e-05		1.00011	1.03187	7.91258	7.12347	1.02796	0.000107361				13.9476	0.0446571	1.028	0.000127321		1.02807
62	1	3	3	9	2022-07-27	AB1-1	1	1	21.4373	21.8656	0.98062	6.50871e-05		1.00012	0.980742	7.69354	7.33427						13.9476	0.0446571	1.028	0.000127321		1.02801
63	1	3	3	10	2022-07-27	Blank	0	0	0.00497597	0.00949
64	1	3	3	11	2022-07-27	AB3-1	3	1	22.7775	19.3135	1.17968	6.43793e-05		1.00014	1.17984	8.45279	6.53916	1.02825	0.000125271				13.9476	0.0446571	1.028	0.000127321		1.02835
65	1	3	3	12	2022-07-27	AB4-1	4	1	25.0119	16.9676	1.47463	7.70731e-05		1.00015	1.47485	9.37293	5.61976	1.02821	0.000122913				13.9476	0.0446571	1.028	0.000127321		1.0283
66	1	3	3	13	2022-07-27	AB5-1	5	1	34.9538	7.18989	4.86725	0.00031517		1.00016	4.86802	13.306	1.70272	1.02854	0.000193606				13.9476	0.0446571	1.028	0.000127321		1.02837
67	1	3	3	14	2022-07-27	AB6-1	6	1	38.0293	3.97526	9.58814	0.00158176		1.00017	9.58974	14.5694	0.430787	1.02984	0.000781857				13.9476	0.0446571	1.028	0.000127321		1.02853
68	1	3	3	15	2022-07-27	AB7-1	7	1	38.8559	3.16431	12.3148	0.000669097		1.00018	12.317	14.9214	0.107971	1.03364	0.00177464				13.9476	0.0446571	1.028	0.000127321		1.02777
69	1	3	3	16	2022-07-27	AB8-1	8	1	20.4692	21.9734	0.931717	4.62322e-05		1.00018	0.931889	7.47051	7.54237	1.0279	0.000123776				13.9476	0.0446571	1.028	0.000127321		1.02801
70	1	3	3	17	2022-07-27	AB1-1	1	1	21.0572	21.4792	0.980552	6.05938e-05		1.00019	0.980742	7.69354	7.33427						13.9476	0.0446571	1.028	0.000127321		1.02801
71	1	3	3	18	2022-07-27	Blank	0	0	0.00649478	0.00957823
72	1	3	3	19	2022-07-27	AB9-1	9	1	19.7665	22.3651	0.883897	4.83915e-05		1.00029	0.884157	7.24823	7.76251	1.02792	0.000124133				13.9476	0.0446571	1.028	0.000127321		1.02803
73	1	3	3	20	2022-07-27	AB10-1	10	1	18.506	23.5919	0.784466	4.45632e-05		1.00034	0.784735	6.75332	8.26746	1.02782	0.000124138				13.9476	0.0446571	1.028	0.000127321		1.02794
74	1	3	3	21	2022-07-27	AB11-1	11	1	13.7699	28.2784	0.486876	2.82646e-05		1.00039	0.487068	4.84531	10.1425	1.02783	0.000127864				13.9476	0.0446571	1.028	0.000127321		1.02794
75	1	3	3	22	2022-07-27	AB12-1	12	1	6.82306	35.1156	0.194171	1.10051e-05		1.00044	0.194257	2.05342	12.9271	1.02784	0.000156178				13.9476	0.0446571	1.028	0.000127321		1.0279
76	1	3	3	23	2022-07-27	AB13-1	13	1	3.71654	38.2503	0.0970183	5.19957e-06		1.00049	0.0970663	0.798061	14.2318	1.02807	0.000257027				13.9476	0.0446571	1.028	0.000127321		1.02796
77	1	3	3	24	2022-07-27	AB14-1	14	1	2.29349	39.5049	0.0579056	2.81529e-06		1.00054	0.0579371	0.224029	14.8143	1.02945	0.000731178				13.9476	0.0446571	1.028	0.000127321		1.02854
78	1	3	3	25	2022-07-27	AB1-1	1	1	20.7096	21.1318	0.980159	7.22101e-05		1.00059	0.980742	7.69354	7.33427						13.9476	0.0446571	1.028	0.000127321		1.02801
79	1	3	3	26	2022-07-27	Blank	0	0	0.00617373	0.0102875
80	1	3	3	27	2022-07-27	HIIN-mix	0	2	1.73569	39.8557	0.0434057	3.19026e-06		1.00057	0.0434303	0	0					0.0446446	13.9476	0.0446571	1.028	0.000127321	0.0446462	#DIV/0!
81	1	3	3	28	2022-07-27	HIIN-mix	0	2	1.73223	39.7751	0.0434066	3.35853e-06		1.00055	0.0434306	0	0					0.0446449	13.9476	0.0446571	1.028	0.000127321	0.0446466	#DIV/0!
82	1	3	3	29	2022-07-27	HIIN-mix	0	2	1.7391	39.9348	0.043405	3.3989e-06		1.00054	0.0434284	0	0					0.0446426	13.9476	0.0446571	1.028	0.000127321	0.0446443	#DIV/0!
83	1	3	3	30	2022-07-27	AB1-1	1	1	20.5571	20.9757	0.980226	8.83685e-05		1.00053	0.980742	7.69354	7.33427						13.9476	0.0446571	1.028	0.000127321		1.02801
84	1	2	4	1	2022-10-04	Blank	0	0	0.00163877	0.00397668
85	1	2	4	2	2022-10-04	AB1-1	1	1	19.4187	19.8355	0.979102	8.02618e-05		1	0.979102	7.69354	7.33427						13.9527	0.0446612	1.02982	0.000148052		1.02977
86	1	2	4	3	2022-10-04	A1-1	0	3	36.6333	2.70533	13.5605	0.00179922		0.999927	13.5595	0	0			13.9619			13.9527	0.0446612	1.02982	0.000148052		#DIV/0!
87	1	2	4	4	2022-10-04	B1-1	0	4	1.66086	38.2696	0.0433606	4.6051e-06		0.999854	0.0433542	0	0				0.044641		13.9527	0.0446612	1.02982	0.000148052		#DIV/0!
88	1	2	4	5	2022-10-04	HIIN-mix	0	2	1.65376	38.1092	0.0433569	6.50875e-06		0.999781	0.0433474	0	0					0.0446339	13.9527	0.0446612	1.02982	0.000148052	0.0446401	#DIV/0!
89	1	2	4	6	2022-10-04	HIIN-mix	0	2	1.66956	38.4727	0.0433579	3.83845e-06		0.999708	0.0433453	0	0					0.0446317	13.9527	0.0446612	1.02982	0.000148052	0.0446379	#DIV/0!
90	1	2	4	7	2022-10-04	HIIN-mix	0	2	1.67971	38.7035	0.0433617	6.34191e-06		0.999635	0.0433458	0	0					0.0446323	13.9527	0.0446612	1.02982	0.000148052	0.0446385	#DIV/0!
91	1	2	4	8	2022-10-04	AB2-1	2	1	20.5446	19.9367	1.03062	9.88389e-05		0.999562	1.03017	7.91258	7.12347	1.02968	0.000207845				13.9527	0.0446612	1.02982	0.000148052		1.0298
92	1	2	4	9	2022-10-04	AB1-1	1	1	20.0254	20.4446	0.979603	0.000127164		0.999488	0.979102	7.69354	7.33427						13.9527	0.0446612	1.02982	0.000148052		1.02977
93	1	2	4	10	2022-10-04	Blank	0	0	0.00173877	0.00407668
94	1	2	4	11	2022-10-04	AB3-1	3	1	21.7907	18.4851	1.17899	0.000129685		0.999397	1.17828	8.45279	6.53916	1.02956	0.000219807				13.9527	0.0446612	1.02982	0.000148052		1.02967
95	1	2	4	12	2022-10-04	AB4-1	4	1	24.1182	16.3691	1.47366	0.000119579		0.999352	1.47271	9.37293	5.61976	1.02971	0.000193192				13.9527	0.0446612	1.02982	0.000148052		1.02979
96	1	2	4	13	2022-10-04	AB5-1	5	1	33.4231	6.87434	4.86464	0.000464703		0.999306	4.86126	13.306	1.70272	1.0301	0.000287078				13.9527	0.0446612	1.02982	0.000148052		1.02977
97	1	2	4	14	2022-10-04	AB6-1	6	1	36.2159	3.7825	9.58446	0.000794366		0.999261	9.57737	14.5694	0.430787	1.03154	0.000703337				13.9527	0.0446612	1.02982	0.000148052		1.02949
98	1	2	4	15	2022-10-04	AB7-1	7	1	36.9172	3.00294	12.3098	0.00122568		0.999215	12.3002	14.9214	0.107971	1.03756	0.0026234				13.9527	0.0446612	1.02982	0.000148052		1.02861
99	1	2	4	16	2022-10-04	AB8-1	8	1	19.2578	20.6841	0.931142	6.23633e-05		0.99917	0.930369	7.47051	7.54237	1.02959	0.000182172				13.9527	0.0446612	1.02982	0.000148052		1.02972
100	1	2	4	17	2022-10-04	AB1-1	1	1	19.8837	20.2927	0.97996	0.00010194		0.999124	0.979102	7.69354	7.33427						13.9527	0.0446612	1.02982	0.000148052		1.02977
101	1	2	4	18	2022-10-04	Blank	0	0	0.00299192	0.00349929
102	1	2	4	19	2022-10-04	AB9-1	9	1	18.7763	21.2544	0.883414	8.70804e-05		0.999156	0.882669	7.24823	7.76251	1.02967	0.000198515				13.9527	0.0446612	1.02982	0.000148052		1.02981
103	1	2	4	20	2022-10-04	AB10-1	10	1	17.6323	22.4898	0.784004	6.26098e-05		0.999172	0.783355	6.75332	8.26746	1.02966	0.00017855				13.9527	0.0446612	1.02982	0.000148052		1.02981
104	1	2	4	21	2022-10-04	AB11-1	11	1	13.1601	27.04	0.486643	4.38602e-05		0.999188	0.486248	4.84531	10.1425	1.02953	0.000186557				13.9527	0.0446612	1.02982	0.000148052		1.02971
105	1	2	4	22	2022-10-04	AB12-1	12	1	6.51723	33.5659	0.194093	9.40838e-06		0.999204	0.193939	2.05342	12.9271	1.02932	0.000189376				13.9527	0.0446612	1.02982	0.000148052		1.02959
106	1	2	4	23	2022-10-04	AB13-1	13	1	3.53542	36.4229	0.0969929	6.30075e-06		0.99922	0.0969172	0.798061	14.2318	1.02893	0.000319013				13.9527	0.0446612	1.02982	0.000148052		1.02941
107	1	2	4	24	2022-10-04	AB14-1	14	1	2.19389	37.85	0.057889	3.32397e-06		0.999236	0.0578448	0.224029	14.8143	1.02863	0.000865128				13.9527	0.0446612	1.02982	0.000148052		1.02989
108	1	2	4	25	2022-10-04	AB1-1	1	1	19.8574	20.2665	0.979834	9.76215e-05		0.999252	0.979102	7.69354	7.33427						13.9527	0.0446612	1.02982	0.000148052		1.02977
109	1	2	4	26	2022-10-04	Blank	0	0	0.0029191	0.00483164
110	1	2	4	27	2022-10-04	HIIN-mix	0	2	1.65857	38.1587	0.0433941	4.9767e-06		0.999192	0.0433591	0	0					0.0446459	13.9527	0.0446612	1.02982	0.000148052	0.0446521	#DIV/0!
111	1	2	4	28	2022-10-04	HIIN-mix	0	2	1.66166	38.2288	0.0433954	6.77446e-06		0.999162	0.043359	0	0					0.0446459	13.9527	0.0446612	1.02982	0.000148052	0.0446521	#DIV/0!
112	1	2	4	29	2022-10-04	HIIN-mix	0	2	1.66169	38.2274	0.0433976	9.37884e-06		0.999132	0.0433599	0	0					0.0446468	13.9527	0.0446612	1.02982	0.000148052	0.044653	#DIV/0!
113	1	2	4	30	2022-10-04	AB1-1	1	1	19.7271	20.132	0.979982	0.000280404		0.999101	0.979102	7.69354	7.33427						13.9527	0.0446612	1.02982	0.000148052		1.02977
114	1	2	5	1	2022-11-10	Blank	0	0	0.00474278	0.00932298
115	1	2	5	2	2022-11-10	AB1-1	1	1	20.3979	20.833	0.979323	3.62051e-05		1	0.979323	7.69354	7.33427						13.9528	0.0446551	1.02954	0.00012382		1.02954
116	1	2	5	3	2022-11-10	A1-1	0	3	38.1723	2.82557	13.5526	0.00111079		1.00008	13.5537	0	0			13.9523			13.9528	0.0446551	1.02954	0.00012382		#DIV/0!
117	1	2	5	4	2022-11-10	B1-1	0	4	1.70908	39.2974	0.0433806	4.80719e-06		1.00015	0.0433872	0	0				0.0446633		13.9528	0.0446551	1.02954	0.00012382		#DIV/0!
118	1	2	5	5	2022-11-10	HIIN-mix	0	2	1.66889	38.3877	0.0433616	5.49521e-06		1.00023	0.0433715	0	0					0.0446472	13.9528	0.0446551	1.02954	0.00012382	0.0446527	#DIV/0!
119	1	2	5	6	2022-11-10	HIIN-mix	0	2	1.67916	38.6237	0.0433627	6.85304e-06		1.00031	0.043376	0	0					0.0446518	13.9528	0.0446551	1.02954	0.00012382	0.0446573	#DIV/0!
120	1	2	5	7	2022-11-10	HIIN-mix	0	2	1.68188	38.6884	0.0433603	8.38693e-06		1.00038	0.0433769	0	0					0.0446527	13.9528	0.0446551	1.02954	0.00012382	0.0446582	#DIV/0!
121	1	2	5	8	2022-11-10	AB2-1	2	1	20.2443	19.6612	1.02991	0.000230807		1.00046	1.03038	7.91258	7.12347	1.02941	0.000415653				13.9528	0.0446551	1.02954	0.00012382		1.0296
122	1	2	5	9	2022-11-10	AB1-1	1	1	18.6296	19.0376	0.978799	0.000268524		1.00054	0.979323	7.69354	7.33427						13.9528	0.0446551	1.02954	0.00012382		1.02954
123	1	2	5	10	2022-11-10	Blank	0	0	0.00491372	0.00979589
124	1	2	5	11	2022-11-10	AB3-1	3	1	21.0289	17.8618	1.17769	5.92705e-05		1.00056	1.17835	8.45279	6.53916	1.02947	0.000269296				13.9528	0.0446551	1.02954	0.00012382		1.02966
125	1	2	5	12	2022-11-10	AB4-1	4	1	23.1256	15.715	1.47217	6.08537e-05		1.00058	1.47302	9.37293	5.61976	1.02939	0.000229033				13.9528	0.0446551	1.02954	0.00012382		1.02958
126	1	2	5	13	2022-11-10	AB5-1	5	1	32.14	6.62304	4.8592	0.000267071		1.00059	4.86208	13.306	1.70272	1.02952	0.000267114				13.9528	0.0446551	1.02954	0.00012382		1.02967
127	1	2	5	14	2022-11-10	AB6-1	6	1	35.0055	3.66579	9.57348	0.000629038		1.00061	9.57929	14.5694	0.430787	1.02955	0.000562746				13.9528	0.0446551	1.02954	0.00012382		1.02952
128	1	2	5	15	2022-11-10	AB7-1	7	1	35.7142	2.91413	12.2952	0.00059846		1.00062	12.3028	14.9214	0.107971	1.02997	0.00174046				13.9528	0.0446551	1.02954	0.00012382		1.02916
129	1	2	5	16	2022-11-10	AB8-1	8	1	18.634	20.0406	0.930018	3.6955e-05		1.00064	0.930609	7.47051	7.54237	1.02926	0.000104529				13.9528	0.0446551	1.02954	0.00012382		1.02945
130	1	2	5	17	2022-11-10	AB1-1	1	1	19.0726	19.4927	0.978687	5.79282e-05		1.00065	0.979323	7.69354	7.33427						13.9528	0.0446551	1.02954	0.00012382		1.02954
131	1	2	5	18	2022-11-10	Blank	0	0	0.00638268	0.00893879
132	1	2	5	19	2022-11-10	AB9-1	9	1	18.0799	20.4948	0.882242	3.97802e-05		1.00076	0.882914	7.24823	7.76251	1.02932	0.000100608				13.9528	0.0446551	1.02954	0.00012382		1.02951
133	1	2	5	20	2022-11-10	AB10-1	10	1	16.7898	21.4445	0.782969	5.92457e-05		1.00082	0.78361	6.75332	8.26746	1.02926	0.000125223				13.9528	0.0446551	1.02954	0.00012382		1.02945
134	1	2	5	21	2022-11-10	AB11-1	11	1	12.4836	25.6866	0.485916	1.89604e-05		1.00087	0.486341	4.84531	10.1425	1.02934	9.44026e-05				13.9528	0.0446551	1.02954	0.00012382		1.02952
135	1	2	5	22	2022-11-10	AB12-1	12	1	6.15581	31.7437	0.193776	1.26477e-05		1.00093	0.193956	2.05342	12.9271	1.02943	0.000149594				13.9528	0.0446551	1.02954	0.00012382		1.02954
136	1	2	5	23	2022-11-10	AB13-1	13	1	3.3484	34.5237	0.0968287	5.70046e-06		1.00099	0.0969242	0.798061	14.2318	1.02949	0.000259459				13.9528	0.0446551	1.02954	0.00012382		1.02942
137	1	2	5	24	2022-11-10	AB14-1	14	1	2.06765	35.679	0.0577872	6.31103e-06		1.00104	0.0578474	0.224029	14.8143	1.03105	0.000908096				13.9528	0.0446551	1.02954	0.00012382		1.03019
138	1	2	5	25	2022-11-10	AB1-1	1	1	18.5451	18.9598	0.978249	5.29387e-05		1.0011	0.979323	7.69354	7.33427						13.9528	0.0446551	1.02954	0.00012382		1.02954
139	1	2	5	26	2022-11-10	Blank	0	0	0.00575381	0.00939389
140	1	2	5	27	2022-11-10	HIIN-mix	0	2	1.56052	35.8999	0.0433196	3.49577e-06		1.00113	0.0433684	0	0					0.044644	13.9528	0.0446551	1.02954	0.00012382	0.0446495	#DIV/0!
141	1	2	5	28	2022-11-10	HIIN-mix	0	2	1.56675	36.0437	0.0433196	5.012e-06		1.00114	0.043369	0	0					0.0446446	13.9528	0.0446551	1.02954	0.00012382	0.0446501	#DIV/0!
142	1	2	5	29	2022-11-10	HIIN-mix	0	2	1.57516	36.236	0.0433219	6.9853e-06		1.00115	0.0433719	0	0					0.0446476	13.9528	0.0446551	1.02954	0.00012382	0.0446531	#DIV/0!
143	1	2	5	30	2022-11-10	AB1-1	1	1	18.3626	18.7758	0.97818	0.000118866		1.00117	0.979323	7.69354	7.33427						13.9528	0.0446551	1.02954	0.00012382		1.02954
144	1	2	6	1	2022-11-21	Blank	0	0	0.00644863	0.0129666
145	1	2	6	2	2022-11-21	AB1-1	1	1	19.9435	20.3649	0.979612	5.11038e-05		1	0.979612	7.69354	7.33427						13.9533	0.044636	1.02926	0.000125565		1.02919
146	1	2	6	3	2022-11-21	A1-1	0	3	37.3603	2.76806	13.5581	0.0010631		1.00002	13.5584	0	0			13.9537			13.9533	0.044636	1.02926	0.000125565		#DIV/0!
147	1	2	6	4	2022-11-21	B1-1	0	4	1.69383	38.8892	0.0434038	5.60169e-06		1.00004	0.0434058	0	0				0.0446714		13.9533	0.044636	1.02926	0.000125565		#DIV/0!
148	1	2	6	5	2022-11-21	HIIN-mix	0	2	1.67905	38.5591	0.0433923	4.49417e-06		1.00007	0.0433952	0	0					0.0446606	13.9533	0.044636	1.02926	0.000125565	0.0446651	#DIV/0!
149	1	2	6	6	2022-11-21	HIIN-mix	0	2	1.68342	38.6583	0.0433938	5.36393e-06		1.00009	0.0433977	0	0					0.0446631	13.9533	0.044636	1.02926	0.000125565	0.0446676	#DIV/0!
150	1	2	6	7	2022-11-21	HIIN-mix	0	2	1.68163	38.6168	0.0433943	4.45102e-06		1.00011	0.0433991	0	0					0.0446646	13.9533	0.044636	1.02926	0.000125565	0.0446691	#DIV/0!
151	1	2	6	8	2022-11-21	AB2-1	2	1	20.1215	19.5323	1.03052	7.01825e-05		1.00013	1.03066	7.91258	7.12347	1.02916	0.000143521				13.9533	0.044636	1.02926	0.000125565		1.02928
152	1	2	6	9	2022-11-21	AB1-1	1	1	19.5453	19.9616	0.979459	8.66326e-05		1.00016	0.979612	7.69354	7.33427						13.9533	0.044636	1.02926	0.000125565		1.02919
153	1	2	6	10	2022-11-21	Blank	0	0	0.007004	0.0134498
154	1	2	6	11	2022-11-21	AB3-1	3	1	21.0363	17.8562	1.17859	9.12627e-05		1.00019	1.17881	8.45279	6.53916	1.02906	0.000152938				13.9533	0.044636	1.02926	0.000125565		1.02919
155	1	2	6	12	2022-11-21	AB4-1	4	1	23.189	15.7509	1.47305	0.000311862		1.0002	1.47335	9.37293	5.61976	1.02921	0.00030327				13.9533	0.044636	1.02926	0.000125565		1.02934
156	1	2	6	13	2022-11-21	AB5-1	5	1	32.2063	6.63558	4.86237	0.000362285		1.00022	4.86343	13.306	1.70272	1.0293	0.000218079				13.9533	0.044636	1.02926	0.000125565		1.02938
157	1	2	6	14	2022-11-21	AB6-1	6	1	34.8097	3.64623	9.58019	0.00060103		1.00023	9.58242	14.5694	0.430787	1.02928	0.000540806				13.9533	0.044636	1.02926	0.000125565		1.02909
158	1	2	6	15	2022-11-21	AB7-1	7	1	35.487	2.89706	12.304	0.000899698		1.00025	12.3071	14.9214	0.107971	1.02963	0.00201098				13.9533	0.044636	1.02926	0.000125565		1.02827
159	1	2	6	16	2022-11-21	AB8-1	8	1	18.5759	19.9681	0.930554	8.01771e-05		1.00026	0.9308	7.47051	7.54237	1.0291	0.000176179				13.9533	0.044636	1.02926	0.000125565		1.02921
160	1	2	6	17	2022-11-21	AB1-1	1	1	19.0423	19.4503	0.979339	9.98738e-05		1.00028	0.979612	7.69354	7.33427						13.9533	0.044636	1.02926	0.000125565		1.02919
161	1	2	6	18	2022-11-21	Blank	0	0	0.00820134	0.0122135
162	1	2	6	19	2022-11-21	AB9-1	9	1	17.9137	20.297	0.882704	5.29414e-05		1.00044	0.883094	7.24823	7.76251	1.02916	0.000147547				13.9533	0.044636	1.02926	0.000125565		1.02927
163	1	2	6	20	2022-11-21	AB10-1	10	1	16.8281	21.4831	0.783382	4.28114e-05		1.00052	0.783792	6.75332	8.26746	1.02906	0.000137204				13.9533	0.044636	1.02926	0.000125565		1.02917
164	1	2	6	21	2022-11-21	AB11-1	11	1	12.4157	25.5336	0.486162	2.81591e-05		1.0006	0.486456	4.84531	10.1425	1.02914	0.000138508				13.9533	0.044636	1.02926	0.000125565		1.02922
165	1	2	6	22	2022-11-21	AB12-1	12	1	6.13182	31.5978	0.193874	1.45117e-05		1.00069	0.194007	2.05342	12.9271	1.02923	0.000184143				13.9533	0.044636	1.02926	0.000125565		1.02911
166	1	2	6	23	2022-11-21	AB13-1	13	1	3.3365	34.3713	0.096868	7.82157e-06		1.00077	0.0969423	0.798061	14.2318	1.02955	0.000312284				13.9533	0.044636	1.02926	0.000125565		1.02889
167	1	2	6	24	2022-11-21	AB14-1	14	1	2.06886	35.663	0.0578013	4.06525e-06		1.00085	0.0578503	0.224029	14.8143	1.03236	0.000869338				13.9533	0.044636	1.02926	0.000125565		1.02943
168	1	2	6	25	2022-11-21	AB1-1	1	1	18.4505	18.8558	0.978703	8.65216e-05		1.00093	0.979612	7.69354	7.33427						13.9533	0.044636	1.02926	0.000125565		1.02919
169	1	2	6	26	2022-11-21	Blank	0	0	0.00815304	0.0132829
170	1	2	6	27	2022-11-21	HIIN-mix	0	2	1.56278	35.8997	0.0433207	7.31834e-06		1.00105	0.0433663	0	0					0.0446309	13.9533	0.044636	1.02926	0.000125565	0.0446353	#DIV/0!
171	1	2	6	28	2022-11-21	HIIN-mix	0	2	1.56696	35.9971	0.0433198	6.7413e-06		1.00112	0.0433681	0	0					0.0446327	13.9533	0.044636	1.02926	0.000125565	0.0446372	#DIV/0!
172	1	2	6	29	2022-11-21	HIIN-mix	0	2	1.55307	35.6733	0.0433234	9.42292e-06		1.00118	0.0433745	0	0					0.0446392	13.9533	0.044636	1.02926	0.000125565	0.0446437	#DIV/0!
173	1	2	6	30	2022-11-21	AB1-1	1	1	18.3318	18.7415	0.978398	9.28536e-05		1.00124	0.979612	7.69354	7.33427						13.9533	0.044636	1.02926	0.000125565		1.02919
174	1	2	7	1	2023-01-19	Blank	0	0	0.00236235	0.00473027
175	1	2	7	2	2023-01-19	AB1-1	1	1	17.1202	17.5103	0.977849	1.55417e-05		1	0.977849	7.69354	7.33427						13.9514	0.0446615	1.03113	0.000106906		1.03108
176	1	2	7	3	2023-01-19	A1-1	0	3	31.8401	2.3573	13.5332	0.00093184		0.999995	13.5331	0	0			13.9532			13.9514	0.0446615	1.03113	0.000106906		#DIV/0!
177	1	2	7	4	2023-01-19	B1-1	0	4	1.44333	33.27	0.0433175	3.16278e-06		0.99999	0.0433171	0	0				0.0446616		13.9514	0.0446615	1.03113	0.000106906		#DIV/0!
178	1	2	7	5	2023-01-19	HIIN-mix	0	2	1.43895	33.1749	0.0433095	1.28015e-06		0.999985	0.0433089	0	0					0.0446531	13.9514	0.0446615	1.03113	0.000106906	0.0446572	#DIV/0!
179	1	2	7	6	2023-01-19	HIIN-mix	0	2	1.44185	33.2406	0.0433113	3.08462e-06		0.99998	0.0433104	0	0					0.0446547	13.9514	0.0446615	1.03113	0.000106906	0.0446588	#DIV/0!
180	1	2	7	7	2023-01-19	HIIN-mix	0	2	1.45037	33.4393	0.0433086	1.67696e-06		0.999975	0.0433075	0	0					0.0446517	13.9514	0.0446615	1.03113	0.000106906	0.0446557	#DIV/0!
181	1	2	7	8	2023-01-19	AB2-1	2	1	17.612	17.1216	1.02879	7.48224e-05		0.99997	1.02876	7.91258	7.12347	1.03104	0.000105273				13.9514	0.0446615	1.03113	0.000106906		1.03122
182	1	2	7	9	2023-01-19	AB1-1	1	1	17.2426	17.6348	0.977884	2.98917e-05		0.999965	0.977849	7.69354	7.33427						13.9514	0.0446615	1.03113	0.000106906		1.03108
183	1	2	7	10	2023-01-19	Blank	0	0	0.00254519	0.00529153
184	1	2	7	11	2023-01-19	AB3-1	3	1	18.6317	15.8359	1.17678	3.24326e-05		0.999927	1.1767	8.45279	6.53916	1.03087	5.77384e-05				13.9514	0.0446615	1.03113	0.000106906		1.03105
185	1	2	7	12	2023-01-19	AB4-1	4	1	20.6172	14.019	1.47103	3.50749e-05		0.999909	1.4709	9.37293	5.61976	1.03084	5.55379e-05				13.9514	0.0446615	1.03113	0.000106906		1.03102
186	1	2	7	13	2023-01-19	AB5-1	5	1	28.7826	5.93242	4.85565	0.00015951		0.99989	4.85512	13.306	1.70272	1.03093	0.000113268				13.9514	0.0446615	1.03113	0.000106906		1.031
187	1	2	7	14	2023-01-19	AB6-1	6	1	31.3679	3.28412	9.56602	0.000338493		0.999872	9.5648	14.5694	0.430787	1.03111	0.000376412				13.9514	0.0446615	1.03113	0.000106906		1.0307
188	1	2	7	15	2023-01-19	AB7-1	7	1	31.9258	2.60399	12.2843	0.000510875		0.999853	12.2825	14.9214	0.107971	1.03324	0.00147427				13.9514	0.0446615	1.03113	0.000106906		1.03093
189	1	2	7	16	2023-01-19	AB8-1	8	1	16.6961	17.9692	0.929285	2.50897e-05		0.999834	0.929131	7.47051	7.54237	1.03091	5.88098e-05				13.9514	0.0446615	1.03113	0.000106906		1.0311
190	1	2	7	17	2023-01-19	AB1-1	1	1	17.2325	17.6223	0.97803	2.91066e-05		0.999816	0.977849	7.69354	7.33427						13.9514	0.0446615	1.03113	0.000106906		1.03108
191	1	2	7	18	2023-01-19	Blank	0	0	0.00342837	0.00520397
192	1	2	7	19	2023-01-19	AB9-1	9	1	16.4042	18.6058	0.881737	2.11219e-05		0.999808	0.881568	7.24823	7.76251	1.03089	5.50648e-05				13.9514	0.0446615	1.03113	0.000106906		1.03107
193	1	2	7	20	2023-01-19	AB10-1	10	1	15.3605	19.6291	0.782569	2.0416e-05		0.999804	0.782416	6.75332	8.26746	1.03083	5.61737e-05				13.9514	0.0446615	1.03113	0.000106906		1.03101
194	1	2	7	21	2023-01-19	AB11-1	11	1	11.4877	23.6457	0.485788	2.08561e-05		0.9998	0.485691	4.84531	10.1425	1.03065	7.45092e-05				13.9514	0.0446615	1.03113	0.000106906		1.03085
195	1	2	7	22	2023-01-19	AB12-1	12	1	5.72257	29.5265	0.19373	5.30536e-06		0.999796	0.19369	2.05342	12.9271	1.03074	8.89077e-05				13.9514	0.0446615	1.03113	0.000106906		1.03091
196	1	2	7	23	2023-01-19	AB13-1	13	1	3.10893	32.0827	0.0968123	6.36668e-06		0.999792	0.0967922	0.798061	14.2318	1.03063	0.000225379				13.9514	0.0446615	1.03113	0.000106906		1.03076
197	1	2	7	24	2023-01-19	AB14-1	14	1	1.93053	33.3569	0.0577812	2.89344e-06		0.999788	0.0577689	0.224029	14.8143	1.03153	0.000643594				13.9514	0.0446615	1.03113	0.000106906		1.03142
198	1	2	7	25	2023-01-19	AB1-1	1	1	17.2762	17.6655	0.978061	3.84236e-05		0.999784	0.977849	7.69354	7.33427						13.9514	0.0446615	1.03113	0.000106906		1.03108
199	1	2	7	26	2023-01-19	Blank	0	0	0.00322108	0.00574151
200	1	2	7	27	2023-01-19	HIIN-mix	0	2	1.45806	33.5922	0.0433163	1.65561e-06		0.999762	0.043306	0	0					0.0446502	13.9514	0.0446615	1.03113	0.000106906	0.0446542	#DIV/0!
201	1	2	7	28	2023-01-19	HIIN-mix	0	2	1.46878	33.8365	0.0433202	3.73092e-06		0.999751	0.0433094	0	0					0.0446536	13.9514	0.0446615	1.03113	0.000106906	0.0446577	#DIV/0!
202	1	2	7	29	2023-01-19	HIIN-mix	0	2	1.484	34.1861	0.0433225	3.02108e-06		0.999739	0.0433112	0	0					0.0446555	13.9514	0.0446615	1.03113	0.000106906	0.0446596	#DIV/0!
203	1	2	7	30	2023-01-19	AB1-1	1	1	17.4134	17.8055	0.978115	5.35759e-05		0.999728	0.977849	7.69354	7.33427						13.9514	0.0446615	1.03113	0.000106906		1.03108
204	1	2	8	1	2023-01-23	Blank	0	0	0.0055002	0.0123677
205	1	2	8	2	2023-01-23	AB1-1	1	1	19.3893	19.7898	0.980099	7.39063e-05		1	0.980099	7.69354	7.33427						13.9529	0.0446551	1.02874	0.000138866		1.02872
206	1	2	8	3	2023-01-23	A1-1	0	3	36.2253	2.682	13.5673	0.00179813		0.999944	13.5666	0	0			13.9545			13.9529	0.0446551	1.02874	0.000138866		#DIV/0!
207	1	2	8	4	2023-01-23	B1-1	0	4	1.66266	38.1682	0.0434314	3.17371e-06		0.999888	0.0434265	0	0				0.0446682		13.9529	0.0446551	1.02874	0.000138866		#DIV/0!
208	1	2	8	5	2023-01-23	HIIN-mix	0	2	1.63866	37.6175	0.0434292	3.10322e-06		0.999832	0.0434219	0	0					0.0446634	13.9529	0.0446551	1.02874	0.000138866	0.0446699	#DIV/0!
209	1	2	8	6	2023-01-23	HIIN-mix	0	2	1.62503	37.2993	0.0434344	5.45585e-06		0.999776	0.0434247	0	0					0.0446663	13.9529	0.0446551	1.02874	0.000138866	0.0446727	#DIV/0!
210	1	2	8	7	2023-01-23	HIIN-mix	0	2	1.62817	37.3689	0.0434374	5.06879e-06		0.99972	0.0434253	0	0					0.0446669	13.9529	0.0446551	1.02874	0.000138866	0.0446733	#DIV/0!
211	1	2	8	8	2023-01-23	AB2-1	2	1	19.9102	19.3078	1.03158	6.39258e-05		0.999665	1.03123	7.91258	7.12347	1.02859	0.000152353				13.9529	0.0446551	1.02874	0.000138866		1.02874
212	1	2	8	9	2023-01-23	AB1-1	1	1	19.4496	19.8435	0.980482	8.87437e-05		0.999609	0.980099	7.69354	7.33427						13.9529	0.0446551	1.02874	0.000138866		1.02872
213	1	2	8	10	2023-01-23	Blank	0	0	0.00623202	0.0126116
214	1	2	8	11	2023-01-23	AB3-1	3	1	21.0127	17.8169	1.17986	8.45325e-05		0.999599	1.17939	8.45279	6.53916	1.02858	0.000163707				13.9529	0.0446551	1.02874	0.000138866		1.02872
215	1	2	8	12	2023-01-23	AB4-1	4	1	23.119	15.6842	1.47482	9.58159e-05		0.999594	1.47422	9.37293	5.61976	1.02859	0.000158257				13.9529	0.0446551	1.02874	0.000138866		1.02873
216	1	2	8	13	2023-01-23	AB5-1	5	1	32.162	6.61824	4.86794	0.000293106		0.99959	4.86595	13.306	1.70272	1.02883	0.00022968				13.9529	0.0446551	1.02874	0.000138866		1.02884
217	1	2	8	14	2023-01-23	AB6-1	6	1	35.1396	3.67576	9.59104	0.000502147		0.999585	9.58705	14.5694	0.430787	1.02913	0.000617449				13.9529	0.0446551	1.02874	0.000138866		1.0286
218	1	2	8	15	2023-01-23	AB7-1	7	1	35.8497	2.92232	12.3186	0.000928569		0.99958	12.3134	14.9214	0.107971	1.03013	0.00237846				13.9529	0.0446551	1.02874	0.000138866		1.02736
219	1	2	8	16	2023-01-23	AB8-1	8	1	18.7337	20.1135	0.931671	5.43541e-05		0.999575	0.931275	7.47051	7.54237	1.02858	0.000157905				13.9529	0.0446551	1.02874	0.000138866		1.02873
220	1	2	8	17	2023-01-23	AB1-1	1	1	19.2162	19.6042	0.98052	8.32302e-05		0.99957	0.980099	7.69354	7.33427						13.9529	0.0446551	1.02874	0.000138866		1.02872
221	1	2	8	18	2023-01-23	Blank	0	0	0.00715022	0.0115779
222	1	2	8	19	2023-01-23	AB9-1	9	1	18.1559	20.5446	0.883882	6.4472e-05		0.999699	0.883616	7.24823	7.76251	1.02854	0.000166027				13.9529	0.0446551	1.02874	0.000138866		1.02869
223	1	2	8	20	2023-01-23	AB10-1	10	1	17.021	21.7007	0.784441	4.99568e-05		0.999764	0.784256	6.75332	8.26746	1.02844	0.000159166				13.9529	0.0446551	1.02874	0.000138866		1.02859
224	1	2	8	21	2023-01-23	AB11-1	11	1	12.5958	25.8673	0.486883	3.32543e-05		0.999828	0.486799	4.84531	10.1425	1.02837	0.000169482				13.9529	0.0446551	1.02874	0.000138866		1.0285
225	1	2	8	22	2023-01-23	AB12-1	12	1	6.28368	32.3374	0.194165	2.29839e-05		0.999892	0.194144	2.05342	12.9271	1.02841	0.000254879				13.9529	0.0446551	1.02874	0.000138866		1.02845
226	1	2	8	23	2023-01-23	AB13-1	13	1	3.41591	35.1482	0.0970144	7.69014e-06		0.999957	0.0970103	0.798061	14.2318	1.0286	0.000345072				13.9529	0.0446551	1.02874	0.000138866		1.02838
227	1	2	8	24	2023-01-23	AB14-1	14	1	2.12217	36.5459	0.0578913	5.69674e-06		1.00002	0.0578926	0.224029	14.8143	1.03071	0.000961509				13.9529	0.0446551	1.02874	0.000138866		1.02938
228	1	2	8	25	2023-01-23	AB1-1	1	1	19.0647	19.4578	0.980015	0.000130465		1.00009	0.980099	7.69354	7.33427						13.9529	0.0446551	1.02874	0.000138866		1.02872
229	1	2	8	26	2023-01-23	Blank	0	0	0.0069045	0.0123131
230	1	2	8	27	2023-01-23	HIIN-mix	0	2	1.60212	36.7666	0.0434021	0.000349823	outlier	1.00011	0.0434069	0	0					0.0446479	13.9529	0.0446551	1.02874	0.000138866	0.0446544	#DIV/0!
231	1	2	8	28	2023-01-23	HIIN-mix	0	2	1.58988	36.4834	0.0434034	5.43019e-06		1.00012	0.0434086	0	0					0.0446498	13.9529	0.0446551	1.02874	0.000138866	0.0446562	#DIV/0!
232	1	2	8	29	2023-01-23	HIIN-mix	0	2	1.58901	36.4634	0.0434035	3.96918e-06		1.00013	0.0434092	0	0					0.0446504	13.9529	0.0446551	1.02874	0.000138866	0.0446568	#DIV/0!
233	1	2	8	30	2023-01-23	AB1-1	1	1	19.0523	19.4472	0.979959	7.90599e-05		1.00014	0.980099	7.69354	7.33427						13.9529	0.0446551	1.02874	0.000138866		1.02872
234	2	3	9	1	2022-07-14	Blank	0	0	0.00111427	0.00467786
235	2	3	9	2	2022-07-14	AB1-2	1	1	21.6984	22.2089	0.977172	2.00714e-05		1	0.977172	7.671	7.34991						13.9441	0.0446459	1.02712	0.000109572		1.02705
236	2	3	9	3	2022-07-14	A1-2	0	3	40.5597	2.9914	13.5796	0.00076744		1.00011	13.5811	0	0			13.9516			13.9441	0.0446459	1.02712	0.000109572		#DIV/0!
237	2	3	9	4	2022-07-14	B1-2	0	4	1.79783	41.3405	0.0434662	2.13868e-06		1.00022	0.0434756	0	0				0.0446618		13.9441	0.0446459	1.02712	0.000109572		#DIV/0!
238	2	3	9	5	2022-07-14	HIIN-mix	0	2	1.79183	41.2072	0.0434612	1.46576e-06		1.00033	0.0434754	0	0					0.0446615	13.9441	0.0446459	1.02712	0.000109572	0.0446542	#DIV/0!
239	2	3	9	6	2022-07-14	HIIN-mix	0	2	1.79979	41.39	0.0434616	2.7503e-06		1.00043	0.0434805	0	0					0.0446667	13.9441	0.0446459	1.02712	0.000109572	0.0446594	#DIV/0!
240	2	3	9	7	2022-07-14	HIIN-mix	0	2	1.80203	41.4404	0.0434628	4.67842e-06		1.00054	0.0434864	0	0					0.0446728	13.9441	0.0446459	1.02712	0.000109572	0.0446655	#DIV/0!
241	2	3	9	8	2022-07-14	AB2-2	2	1	21.5887	20.9441	1.03095	0.000277843		1.00065	1.03162	7.89059	7.11194	1.02728	0.000353599				13.9441	0.0446459	1.02712	0.000109572		1.0272
242	2	3	9	9	2022-07-14	AB1-2	1	1	20.8135	21.3194	0.976431	3.93451e-05		1.00076	0.977172	7.671	7.34991						13.9441	0.0446459	1.02712	0.000109572		1.02705
243	2	3	9	10	2022-07-14	AB3-2	3	1	22.6458	19.2579	1.17615	5.44154e-05		1.00079	1.17708	8.46114	6.57106	1.0272	8.36417e-05				13.9441	0.0446459	1.02712	0.000109572		1.02711
244	2	3	9	11	2022-07-14	AB4-2	4	1	24.7836	16.7923	1.47623	5.49955e-05		1.00083	1.47746	9.38924	5.62453	1.02726	7.59747e-05				13.9441	0.0446459	1.02712	0.000109572		1.02716
245	2	3	9	12	2022-07-14	AB5-2	5	1	33.9141	6.96614	4.87153	0.000267538		1.00087	4.87575	13.2786	1.69746	1.02745	0.000144436				13.9441	0.0446459	1.02712	0.000109572		1.02716
246	2	3	9	13	2022-07-14	AB6-2	6	1	36.7525	3.8452	9.56938	0.000521198		1.0009	9.57801	14.5309	0.432683	1.02806	0.000408591				13.9441	0.0446459	1.02712	0.000109572		1.02697
247	2	3	9	14	2022-07-14	AB7-2	7	1	37.2833	3.03814	12.2903	0.000668407		1.00094	12.3018	14.9119	0.110144	1.03042	0.00149424				13.9441	0.0446459	1.02712	0.000109572		1.02614
248	2	3	9	15	2022-07-14	AB8-2	8	1	19.4331	20.8939	0.93024	3.53499e-05		1.00097	0.931146	7.45366	7.53883	1.02722	8.57301e-05				13.9441	0.0446459	1.02712	0.000109572		1.02714
249	2	3	9	16	2022-07-14	Blank	0	0	0.0028833	0.00459348
250	2	3	9	17	2022-07-14	AB1-2	1	1	19.9933	20.4834	0.976152	6.07309e-05		1.00105	0.977172	7.671	7.34991						13.9441	0.0446459	1.02712	0.000109572		1.02705
251	2	3	9	18	2022-07-14	AB9-2	9	1	19.1076	21.613	0.884132	4.65195e-05		1.00106	0.885066	7.24891	7.76191	1.02714	0.000103671				13.9441	0.0446459	1.02712	0.000109572		1.02706
252	2	3	9	19	2022-07-14	AB10-2	10	1	17.8497	22.7064	0.786142	3.57356e-05		1.00107	0.786981	6.72321	8.21188	1.02711	9.22932e-05				13.9441	0.0446459	1.02712	0.000109572		1.02703
253	2	3	9	20	2022-07-14	AB11-2	11	1	13.3534	27.4985	0.485581	1.68871e-05		1.00108	0.486105	4.85831	10.202	1.02713	8.3165e-05				13.9441	0.0446459	1.02712	0.000109572		1.02705
254	2	3	9	21	2022-07-14	AB12-2	12	1	6.64908	33.9594	0.195737	6.52074e-06		1.00109	0.19595	2.06386	12.861	1.02703	0.00010686				13.9441	0.0446459	1.02712	0.000109572		1.02693
255	2	3	9	22	2022-07-14	AB13-2	13	1	3.63872	37.2317	0.0976664	5.25394e-06		1.0011	0.0977739	0.80872	14.2551	1.02705	0.000216143				13.9441	0.0446459	1.02712	0.000109572		1.02683
256	2	3	9	23	2022-07-14	AB14-2	14	1	2.23731	38.5572	0.0579579	1.95945e-06		1.00111	0.0580224	0.224034	14.7734	1.02786	0.000626323				13.9441	0.0446459	1.02712	0.000109572		1.02716
257	2	3	9	24	2022-07-14	AB1-2	1	1	19.9033	20.3928	0.976075	6.17268e-05		1.00112	0.977172	7.671	7.34991						13.9441	0.0446459	1.02712	0.000109572		1.02705
258	2	3	10	1	2022-07-20	Blank	0	0	0.0040582	0.0078347
259	2	3	10	2	2022-07-20	AB1-2	1	1	20.1592	20.6338	0.977175	2.67165e-05		1	0.977175	7.671	7.34991						13.9476	0.0446472	1.02707	0.000110464		1.02711
260	2	3	10	3	2022-07-20	A1-2	0	3	37.9328	2.80037	13.5822	0.00103398		1.00003	13.5826	0	0			13.9513			13.9476	0.0446472	1.02707	0.000110464		#DIV/0!
261	2	3	10	4	2022-07-20	B1-2	0	4	1.70827	39.1826	0.0435029	5.20141e-05		1.00006	0.0435056	0	0				0.0446866		13.9476	0.0446472	1.02707	0.000110464		#DIV/0!
262	2	3	10	5	2022-07-20	HIIN-mix	0	2	1.70862	39.2199	0.0434703	1.62713e-06		1.00009	0.0434743	0	0					0.0446545	13.9476	0.0446472	1.02707	0.000110464	0.0446512	#DIV/0!
263	2	3	10	6	2022-07-20	HIIN-mix	0	2	1.70413	39.1149	0.0434724	1.66247e-06		1.00013	0.0434778	0	0					0.0446581	13.9476	0.0446472	1.02707	0.000110464	0.0446548	#DIV/0!
264	2	3	10	7	2022-07-20	HIIN-mix	0	2	1.69654	38.9385	0.0434742	2.81318e-06		1.00016	0.043481	0	0					0.0446613	13.9476	0.0446472	1.02707	0.000110464	0.044658	#DIV/0!
265	2	3	10	8	2022-07-20	AB2-2	2	1	20.5745	19.9481	1.03161	4.60241e-05		1.00019	1.0318	7.89059	7.11194	1.02715	0.000144144				13.9476	0.0446472	1.02707	0.000110464		1.02703
266	2	3	10	9	2022-07-20	AB1-2	1	1	20.0192	20.495	0.97696	3.83175e-05		1.00022	0.977175	7.671	7.34991						13.9476	0.0446472	1.02707	0.000110464		1.02711
267	2	3	10	10	2022-07-20	Blank	0	0	0.00450015	0.00825162
268	2	3	10	11	2022-07-20	AB3-2	3	1	21.9464	18.6535	1.17681	3.97525e-05		1.00025	1.17711	8.46114	6.57106	1.02725	0.000133042				13.9476	0.0446472	1.02707	0.000110464		1.02714
269	2	3	10	12	2022-07-20	AB4-2	4	1	24.0721	16.3014	1.47716	5.57928e-05		1.00027	1.47757	9.38924	5.62453	1.02725	0.000126194				13.9476	0.0446472	1.02707	0.000110464		1.02714
270	2	3	10	13	2022-07-20	AB5-2	5	1	33.2726	6.83344	4.8743	0.000532129		1.00029	4.87572	13.2786	1.69746	1.02758	0.000237599				13.9476	0.0446472	1.02707	0.000110464		1.02739
271	2	3	10	14	2022-07-20	AB6-2	6	1	36.0147	3.76866	9.57613	0.000384399		1.00031	9.57908	14.5309	0.432683	1.02797	0.000412111				13.9476	0.0446472	1.02707	0.000110464		1.02739
272	2	3	10	15	2022-07-20	AB7-2	7	1	37.0608	3.02081	12.3006	0.000303444		1.00033	12.3046	14.9119	0.110144	1.02889	0.00146494				13.9476	0.0446472	1.02707	0.000110464		1.02672
273	2	3	10	16	2022-07-20	AB8-2	8	1	19.4518	20.9	0.930864	4.14196e-05		1.00034	0.931184	7.45366	7.53883	1.02726	0.000152312				13.9476	0.0446472	1.02707	0.000110464		1.02715
274	2	3	10	17	2022-07-20	AB1-2	1	1	19.9382	20.4149	0.976823	4.15868e-05		1.00036	0.977175	7.671	7.34991						13.9476	0.0446472	1.02707	0.000110464		1.02711
275	2	3	10	18	2022-07-20	Blank	0	0	0.0053155	0.00782878
276	2	3	10	19	2022-07-20	AB9-2	9	1	18.7867	21.2345	0.884798	2.76855e-05		1.0004	0.885155	7.24891	7.76191	1.0271	0.000148544				13.9476	0.0446472	1.02707	0.000110464		1.02698
277	2	3	10	20	2022-07-20	AB10-2	10	1	17.5493	22.3085	0.7867	2.51931e-05		1.00042	0.787034	6.72321	8.21188	1.02712	0.000156279				13.9476	0.0446472	1.02707	0.000110464		1.027
278	2	3	10	21	2022-07-20	AB11-2	11	1	13.1441	27.0457	0.48594	1.78067e-05		1.00045	0.486157	4.85831	10.202	1.02711	0.000208119				13.9476	0.0446472	1.02707	0.000110464		1.02696
279	2	3	10	22	2022-07-20	AB12-2	12	1	6.57806	33.5675	0.195853	1.2961e-05		1.00047	0.195944	2.06386	12.861	1.02735	0.000470852				13.9476	0.0446472	1.02707	0.000110464		1.02703
280	2	3	10	23	2022-07-20	AB13-2	13	1	3.57927	36.579	0.0977261	4.3402e-06		1.00049	0.0977739	0.80872	14.2551	1.02773	0.00118021				13.9476	0.0446472	1.02707	0.000110464		1.02693
281	2	3	10	24	2022-07-20	AB14-2	14	1	2.19609	37.7855	0.0579912	3.50902e-06		1.00051	0.0580208	0.224034	14.7734	1.0304	0.004251				13.9476	0.0446472	1.02707	0.000110464		1.02756
282	2	3	10	25	2022-07-20	AB1-2	1	1	19.833	20.3095	0.976655	4.39818e-05		1.00053	0.977175	7.671	7.34991						13.9476	0.0446472	1.02707	0.000110464		1.02711
283	2	3	10	26	2022-07-20	Blank	0	0	0.00505525	0.00840192
284	2	3	10	27	2022-07-20	HIIN-mix	0	2	1.68063	38.5788	0.043442	2.63719e-06		1.00054	0.0434653	0	0					0.0446452	13.9476	0.0446472	1.02707	0.000110464	0.0446419	#DIV/0!
285	2	3	10	28	2022-07-20	HIIN-mix	0	2	1.68439	38.6637	0.043444	2.17513e-06		1.00054	0.0434673	0	0					0.0446472	13.9476	0.0446472	1.02707	0.000110464	0.044644	#DIV/0!
286	2	3	10	29	2022-07-20	HIIN-mix	0	2	1.68964	38.7849	0.0434435	2.5228e-06		1.00054	0.0434669	0	0					0.0446468	13.9476	0.0446472	1.02707	0.000110464	0.0446436	#DIV/0!
287	2	3	10	30	2022-07-20	AB1-2	1	1	19.7998	20.2765	0.976647	5.65463e-05		1.00054	0.977175	7.671	7.34991						13.9476	0.0446472	1.02707	0.000110464		1.02711
288	2	3	11	1	2022-08-04	Blank	0	0	0.00532679	0.0109337
289	2	3	11	2	2022-08-04	AB1-2	1	1	21.9125	22.4346	0.976969	7.8662e-05		1	0.976969	7.671	7.34991						13.9485	0.0446557	1.02731	0.000140389		1.02735
290	2	3	11	3	2022-08-04	A1-2	0	3	41.6261	3.07518	13.5827	0.00183483		1.00003	13.5831	0	0			13.9553			13.9485	0.0446557	1.02731	0.000140389		#DIV/0!
291	2	3	11	4	2022-08-04	B1-2	0	4	1.88841	43.3075	0.0434927	3.70824e-06		1.00006	0.0434953	0	0				0.0446873		13.9485	0.0446557	1.02731	0.000140389		#DIV/0!
292	2	3	11	5	2022-08-04	HIIN-mix	0	2	1.87386	42.988	0.0434773	3.18964e-06		1.00009	0.0434813	0	0					0.0446729	13.9485	0.0446557	1.02731	0.000140389	0.0446689	#DIV/0!
293	2	3	11	6	2022-08-04	HIIN-mix	0	2	1.85983	42.6695	0.0434731	2.5125e-06		1.00012	0.0434783	0	0					0.0446698	13.9485	0.0446557	1.02731	0.000140389	0.0446658	#DIV/0!
294	2	3	11	7	2022-08-04	HIIN-mix	0	2	1.8466	42.3693	0.0434688	2.63747e-06		1.00015	0.0434754	0	0					0.0446669	13.9485	0.0446557	1.02731	0.000140389	0.0446629	#DIV/0!
295	2	3	11	8	2022-08-04	AB2-2	2	1	22.2849	21.6123	1.0314	2.93077e-05		1.00018	1.03158	7.89059	7.11194	1.0274	0.000135057				13.9485	0.0446557	1.02731	0.000140389		1.02727
296	2	3	11	9	2022-08-04	AB1-2	1	1	21.5641	22.0826	0.976761	8.52757e-05		1.00021	0.976969	7.671	7.34991						13.9485	0.0446557	1.02731	0.000140389		1.02735
297	2	3	11	10	2022-08-04	Blank	0	0	0.00654748	0.0123685
298	2	3	11	11	2022-08-04	AB3-2	3	1	23.4859	19.9658	1.17671	8.57112e-05		1.00016	1.17689	8.46114	6.57106	1.02748	0.000166896				13.9485	0.0446557	1.02731	0.000140389		1.02734
299	2	3	11	12	2022-08-04	AB4-2	4	1	25.9131	17.5515	1.47708	9.05539e-05		1.00013	1.47727	9.38924	5.62453	1.0275	0.000157529				13.9485	0.0446557	1.02731	0.000140389		1.02736
300	2	3	11	13	2022-08-04	AB5-2	5	1	35.6061	7.31533	4.87468	0.000285462		1.0001	4.87518	13.2786	1.69746	1.02779	0.000234209				13.9485	0.0446557	1.02731	0.000140389		1.02746
301	2	3	11	14	2022-08-04	AB6-2	6	1	38.9305	4.0768	9.57672	0.0005287		1.00007	9.57743	14.5309	0.432683	1.02874	0.000628917				13.9485	0.0446557	1.02731	0.000140389		1.02757
302	2	3	11	15	2022-08-04	AB7-2	7	1	39.9055	3.25567	12.302	0.000367341		1.00005	12.3025	14.9119	0.110144	1.03138	0.00220568				13.9485	0.0446557	1.02731	0.000140389		1.02686
303	2	3	11	16	2022-08-04	AB8-2	8	1	20.8989	22.4525	0.931026	4.2929e-05		1.00002	0.931044	7.45366	7.53883	1.02744	0.000154747				13.9485	0.0446557	1.02731	0.000140389		1.02731
304	2	3	11	17	2022-08-04	AB1-2	1	1	21.4549	21.9662	0.976976	8.30431e-05		0.999992	0.976969	7.671	7.34991						13.9485	0.0446557	1.02731	0.000140389		1.02735
305	2	3	11	18	2022-08-04	Blank	0	0	0.00777791	0.0118992
306	2	3	11	19	2022-08-04	AB9-2	9	1	20.3495	23.0004	0.884865	6.13762e-05		1.00005	0.884906	7.24891	7.76191	1.02744	0.000162964				13.9485	0.0446557	1.02731	0.000140389		1.02731
307	2	3	11	20	2022-08-04	AB10-2	10	1	19.0684	24.2391	0.786748	4.5904e-05		1.00007	0.786806	6.72321	8.21188	1.02747	0.000151612				13.9485	0.0446557	1.02731	0.000140389		1.02734
308	2	3	11	21	2022-08-04	AB11-2	11	1	14.1929	29.2007	0.485978	2.3966e-05		1.0001	0.486027	4.85831	10.202	1.02743	0.000147253				13.9485	0.0446557	1.02731	0.000140389		1.02728
309	2	3	11	22	2022-08-04	AB12-2	12	1	7.09775	36.2032	0.195902	1.53539e-05		1.00013	0.195928	2.06386	12.861	1.02739	0.000198679				13.9485	0.0446557	1.02731	0.000140389		1.02712
310	2	3	11	23	2022-08-04	AB13-2	13	1	3.8731	39.5562	0.0977468	2.9121e-06		1.00016	0.097762	0.80872	14.2551	1.02776	0.00026897				13.9485	0.0446557	1.02731	0.000140389		1.02713
311	2	3	11	24	2022-08-04	AB14-2	14	1	2.38789	41.0471	0.0580017	3.14379e-06		1.00018	0.0580123	0.224034	14.7734	1.03027	0.000792859				13.9485	0.0446557	1.02731	0.000140389		1.02807
312	2	3	11	25	2022-08-04	AB1-2	1	1	21.4609	21.9753	0.976763	8.24213e-05		1.00021	0.976969	7.671	7.34991						13.9485	0.0446557	1.02731	0.000140389		1.02735
313	2	3	11	26	2022-08-04	Blank	0	0	0.00747186	0.0127802
314	2	3	11	27	2022-08-04	HIIN-mix	0	2	1.8163	41.6437	0.0434491	2.91875e-06		1.00017	0.0434567	0	0					0.0446476	13.9485	0.0446557	1.02731	0.000140389	0.0446436	#DIV/0!
315	2	3	11	28	2022-08-04	HIIN-mix	0	2	1.81696	41.6574	0.0434508	2.93188e-06		1.00016	0.0434576	0	0					0.0446485	13.9485	0.0446557	1.02731	0.000140389	0.0446445	#DIV/0!
316	2	3	11	29	2022-08-04	HIIN-mix	0	2	1.81926	41.7123	0.0434486	2.65317e-06		1.00014	0.0434546	0	0					0.0446454	13.9485	0.0446557	1.02731	0.000140389	0.0446414	#DIV/0!
317	2	3	11	30	2022-08-04	AB1-2	1	1	21.3094	21.8194	0.976852	8.38027e-05		1.00012	0.976969	7.671	7.34991						13.9485	0.0446557	1.02731	0.000140389		1.02735
318	2	2	12	1	2022-11-09	Blank	0	0	0.00249007	0.00658128
319	2	2	12	2	2022-11-09	AB1-2	1	1	20.8411	21.3691	0.975475	0.000118713		1	0.975475	7.671	7.34991						13.9487	0.0446456	1.02888	0.000176344		1.0289
320	2	2	12	3	2022-11-09	A1-2	0	3	39.1722	2.89504	13.5608	0.00214065		0.999986	13.5606	0	0			13.9546			13.9487	0.0446456	1.02888	0.000176344		#DIV/0!
321	2	2	12	4	2022-11-09	B1-2	0	4	1.78375	41.0312	0.0434193	1.13222e-05		0.999973	0.0434181	0	0				0.0446795		13.9487	0.0446456	1.02888	0.000176344		#DIV/0!
322	2	2	12	5	2022-11-09	HIIN-mix	0	2	1.78029	40.9679	0.0434019	4.69793e-06		0.999959	0.0434001	0	0					0.044661	13.9487	0.0446456	1.02888	0.000176344	0.0446536	#DIV/0!
323	2	2	12	6	2022-11-09	HIIN-mix	0	2	1.79465	41.2899	0.0434112	2.9567e-06		0.999946	0.0434088	0	0					0.04467	13.9487	0.0446456	1.02888	0.000176344	0.0446626	#DIV/0!
324	2	2	12	7	2022-11-09	HIIN-mix	0	2	1.79031	41.19	0.0434112	4.9981e-06		0.999932	0.0434082	0	0					0.0446694	13.9487	0.0446456	1.02888	0.000176344	0.044662	#DIV/0!
325	2	2	12	8	2022-11-09	AB2-2	2	1	21.6446	21.0185	1.02999	5.07761e-05		0.999919	1.02991	7.89059	7.11194	1.02905	0.000205128				13.9487	0.0446456	1.02888	0.000176344		1.02895
326	2	2	12	9	2022-11-09	AB1-2	1	1	21.0221	21.5526	0.975568	0.000127448		0.999905	0.975475	7.671	7.34991						13.9487	0.0446456	1.02888	0.000176344		1.0289
327	2	2	12	10	2022-11-09	Blank	0	0	0.00309996	0.00703616
328	2	2	12	11	2022-11-09	AB3-2	3	1	22.5133	19.1626	1.17512	0.000133972		0.999978	1.1751	8.46114	6.57106	1.029	0.000254116				13.9487	0.0446456	1.02888	0.000176344		1.0289
329	2	2	12	12	2022-11-09	AB4-2	4	1	25.0654	16.9995	1.47491	0.000147841		1.00001	1.47493	9.38924	5.62453	1.0291	0.000243253				13.9487	0.0446456	1.02888	0.000176344		1.02899
330	2	2	12	13	2022-11-09	AB5-2	5	1	34.1409	7.02045	4.86749	0.000469305		1.00005	4.86774	13.2786	1.69746	1.02925	0.00034382				13.9487	0.0446456	1.02888	0.000176344		1.02903
331	2	2	12	14	2022-11-09	AB6-2	6	1	37.1744	3.89396	9.56318	0.000663867		1.00009	9.56401	14.5309	0.432683	1.02943	0.000818015				13.9487	0.0446456	1.02888	0.000176344		1.02867
332	2	2	12	15	2022-11-09	AB7-2	7	1	37.8629	3.08934	12.2829	0.000785463		1.00012	12.2845	14.9119	0.110144	1.03077	0.00288296				13.9487	0.0446456	1.02888	0.000176344		1.02787
333	2	2	12	16	2022-11-09	AB8-2	8	1	19.768	21.2708	0.92951	6.10271e-05		1.00016	0.929659	7.45366	7.53883	1.02891	0.000240466				13.9487	0.0446456	1.02888	0.000176344		1.02881
334	2	2	12	17	2022-11-09	AB1-2	1	1	20.1917	20.7073	0.975284	0.00013663		1.0002	0.975475	7.671	7.34991						13.9487	0.0446456	1.02888	0.000176344		1.0289
335	2	2	12	18	2022-11-09	Blank	0	0	0.00412966	0.00614321
336	2	2	12	19	2022-11-09	AB9-2	9	1	18.8468	21.3377	0.883324	0.000143469		1.00031	0.883601	7.24891	7.76191	1.0289	0.000299997				13.9487	0.0446456	1.02888	0.000176344		1.0288
337	2	2	12	20	2022-11-09	AB10-2	10	1	17.6556	22.4793	0.785446	7.05257e-05		1.00037	0.785739	6.72321	8.21188	1.02878	0.000235322				13.9487	0.0446456	1.02888	0.000176344		1.02867
338	2	2	12	21	2022-11-09	AB11-2	11	1	13.1172	27.0357	0.485138	3.86909e-05		1.00043	0.485347	4.85831	10.202	1.02878	0.000230258				13.9487	0.0446456	1.02888	0.000176344		1.02865
339	2	2	12	22	2022-11-09	AB12-2	12	1	6.54708	33.4663	0.195545	1.27746e-05		1.00049	0.19564	2.06386	12.861	1.02877	0.000270144				13.9487	0.0446456	1.02888	0.000176344		1.02851
340	2	2	12	23	2022-11-09	AB13-2	13	1	3.51122	35.9571	0.0975521	4.7844e-06		1.00055	0.0976055	0.80872	14.2551	1.02924	0.000439498				13.9487	0.0446456	1.02888	0.000176344		1.02863
341	2	2	12	24	2022-11-09	AB14-2	14	1	2.15861	37.2247	0.0578873	2.60787e-06		1.00061	0.0579224	0.224034	14.7734	1.03107	0.00128305				13.9487	0.0446456	1.02888	0.000176344		1.02895
342	2	2	12	25	2022-11-09	AB1-2	1	1	19.3946	19.8974	0.974827	0.000126862		1.00067	0.975475	7.671	7.34991						13.9487	0.0446456	1.02888	0.000176344		1.0289
343	2	2	12	26	2022-11-09	Blank	0	0	0.00382945	0.00660012
344	2	2	12	27	2022-11-09	HIIN-mix	0	2	1.6401	37.7395	0.0433644	5.47768e-06		1.0007	0.0433947	0	0					0.0446554	13.9487	0.0446456	1.02888	0.000176344	0.044648	#DIV/0!
345	2	2	12	28	2022-11-09	HIIN-mix	0	2	1.65276	38.0324	0.0433636	4.07443e-06		1.00071	0.0433945	0	0					0.0446553	13.9487	0.0446456	1.02888	0.000176344	0.0446479	#DIV/0!
346	2	2	12	29	2022-11-09	HIIN-mix	0	2	1.64915	37.95	0.0433625	4.32237e-06		1.00073	0.0433941	0	0					0.0446548	13.9487	0.0446456	1.02888	0.000176344	0.0446474	#DIV/0!
347	2	2	12	30	2022-11-09	AB1-2	1	1	19.2056	19.7058	0.97475	0.000124288		1.00074	0.975475	7.671	7.34991						13.9487	0.0446456	1.02888	0.000176344		1.0289
348	2	2	13	1	2022-11-18	Blank	0	0	0.00701643	0.0124187
349	2	2	13	2	2022-11-18	AB1-2	1	1	20.367	20.8896	0.975227	3.47049e-05		1	0.975227	7.671	7.34991						13.9504	0.0446529	1.02913	0.000113089		1.0292
350	2	2	13	3	2022-11-18	A1-2	0	3	38.0174	2.81679	13.554	0.0050568		1.00006	13.5548	0	0			13.9506			13.9504	0.0446529	1.02913	0.000113089		#DIV/0!
351	2	2	13	4	2022-11-18	B1-2	0	4	1.71098	39.2844	0.0433888	2.53186e-06		1.00012	0.0433942	0	0				0.0446614		13.9504	0.0446529	1.02913	0.000113089		#DIV/0!
352	2	2	13	5	2022-11-18	HIIN-mix	0	2	1.70678	39.2003	0.0433746	2.19439e-06		1.00019	0.0433827	0	0					0.0446495	13.9504	0.0446529	1.02913	0.000113089	0.0446465	#DIV/0!
353	2	2	13	6	2022-11-18	HIIN-mix	0	2	1.70613	39.1848	0.0433754	2.23223e-06		1.00025	0.0433862	0	0					0.0446531	13.9504	0.0446529	1.02913	0.000113089	0.0446501	#DIV/0!
354	2	2	13	7	2022-11-18	HIIN-mix	0	2	1.71378	39.3629	0.0433734	1.51086e-06		1.00031	0.0433869	0	0					0.0446539	13.9504	0.0446529	1.02913	0.000113089	0.0446508	#DIV/0!
355	2	2	13	8	2022-11-18	AB2-2	2	1	20.4267	19.8507	1.02931	4.20846e-05		1.00037	1.02969	7.89059	7.11194	1.0292	0.000105268				13.9504	0.0446529	1.02913	0.000113089		1.0292
356	2	2	13	9	2022-11-18	AB1-2	1	1	19.701	20.2154	0.974804	4.22282e-05		1.00043	0.975227	7.671	7.34991						13.9504	0.0446529	1.02913	0.000113089		1.0292
357	2	2	13	10	2022-11-18	Blank	0	0	0.00694324	0.0123802
358	2	2	13	11	2022-11-18	AB3-2	3	1	21.2562	18.1094	1.17418	3.61475e-05		1.00051	1.17478	8.46114	6.57106	1.02922	0.000104047				13.9504	0.0446529	1.02913	0.000113089		1.02922
359	2	2	13	12	2022-11-18	AB4-2	4	1	23.5528	15.9899	1.47369	5.28171e-05		1.00055	1.4745	9.38924	5.62453	1.02935	0.000114643				13.9504	0.0446529	1.02913	0.000113089		1.02935
360	2	2	13	13	2022-11-18	AB5-2	5	1	32.0581	6.60272	4.86335	0.000129922		1.00059	4.86621	13.2786	1.69746	1.02948	0.000294079				13.9504	0.0446529	1.02913	0.000113089		1.02951
361	2	2	13	14	2022-11-18	AB6-2	6	1	34.8291	3.65679	9.55495	0.000418238		1.00063	9.56093	14.5309	0.432683	1.02946	0.00111935				13.9504	0.0446529	1.02913	0.000113089		1.02961
362	2	2	13	15	2022-11-18	AB7-2	7	1	35.6651	2.91746	12.2744	0.000409065		1.00066	12.2826	14.9119	0.110144	1.02786	0.00435965				13.9504	0.0446529	1.02913	0.000113089		1.02846
363	2	2	13	16	2022-11-18	AB8-2	8	1	18.5003	19.9248	0.928736	2.18107e-05		1.0007	0.929388	7.45366	7.53883	1.02916	9.51672e-05				13.9504	0.0446529	1.02913	0.000113089		1.02916
364	2	2	13	17	2022-11-18	AB1-2	1	1	18.9721	19.4738	0.974505	3.80492e-05		1.00074	0.975227	7.671	7.34991						13.9504	0.0446529	1.02913	0.000113089		1.0292
365	2	2	13	18	2022-11-18	Blank	0	0	0.00842004	0.0113916
366	2	2	13	19	2022-11-18	AB9-2	9	1	17.9956	20.3902	0.882643	3.18552e-05		1.00085	0.883391	7.24891	7.76191	1.02908	9.91062e-05				13.9504	0.0446529	1.02913	0.000113089		1.02908
367	2	2	13	20	2022-11-18	AB10-2	10	1	16.7754	21.3763	0.78479	0.000130116		1.0009	0.785498	6.72321	8.21188	1.02905	0.000230336				13.9504	0.0446529	1.02913	0.000113089		1.02904
368	2	2	13	21	2022-11-18	AB11-2	11	1	12.5713	25.9302	0.484703	1.56299e-05		1.00096	0.485166	4.85831	10.202	1.02913	8.97136e-05				13.9504	0.0446529	1.02913	0.000113089		1.02911
369	2	2	13	22	2022-11-18	AB12-2	12	1	6.28376	32.134	0.195356	7.67076e-06		1.00101	0.195553	2.06386	12.861	1.02919	0.000114246				13.9504	0.0446529	1.02913	0.000113089		1.02915
370	2	2	13	23	2022-11-18	AB13-2	13	1	3.41955	35.0103	0.0974638	4.61115e-06		1.00106	0.0975675	0.80872	14.2551	1.02947	0.000209497				13.9504	0.0446529	1.02913	0.000113089		1.02936
371	2	2	13	24	2022-11-18	AB14-2	14	1	2.09363	36.0715	0.0578259	1.09918e-05		1.00112	0.0578906	0.224034	14.7734	1.03164	0.00106271				13.9504	0.0446529	1.02913	0.000113089		1.03122
372	2	2	13	25	2022-11-18	AB1-2	1	1	18.8085	19.3117	0.974085	4.23313e-05		1.00117	0.975227	7.671	7.34991						13.9504	0.0446529	1.02913	0.000113089		1.0292
373	2	2	13	26	2022-11-18	Blank	0	0	0.00751718	0.0117915
374	2	2	13	27	2022-11-18	HIIN-mix	0	2	1.59326	36.6148	0.0433228	2.51607e-06		1.00118	0.0433737	0	0					0.0446404	13.9504	0.0446529	1.02913	0.000113089	0.0446373	#DIV/0!
375	2	2	13	28	2022-11-18	HIIN-mix	0	2	1.60093	36.7913	0.0433233	2.00774e-06		1.00118	0.0433744	0	0					0.044641	13.9504	0.0446529	1.02913	0.000113089	0.0446379	#DIV/0!
376	2	2	13	29	2022-11-18	HIIN-mix	0	2	1.60696	36.9332	0.0433201	2.18155e-06		1.00118	0.0433712	0	0					0.0446378	13.9504	0.0446529	1.02913	0.000113089	0.0446347	#DIV/0!
377	2	2	13	30	2022-11-18	AB1-2	1	1	18.7108	19.2129	0.974075	4.85791e-05		1.00118	0.975227	7.671	7.34991						13.9504	0.0446529	1.02913	0.000113089		1.0292
378	2	2	14	1	2022-11-22	Blank	0	0	0.00733502	0.0145123
379	2	2	14	2	2022-11-22	AB1-2	1	1	20.2215	20.7297	0.975814	3.61096e-05		1	0.975814	7.671	7.34991						13.9515	0.044651	1.0286	0.000116537		1.02857
380	2	2	14	3	2022-11-22	A1-2	0	3	37.9077	2.80829	13.566	0.00112374		0.999991	13.5659	0	0			13.9546			13.9515	0.044651	1.0286	0.000116537		#DIV/0!
381	2	2	14	4	2022-11-22	B1-2	0	4	1.71733	39.3521	0.0434698	3.83259e-05		0.999981	0.043469	0	0				0.0447146		13.9515	0.044651	1.0286	0.000116537		#DIV/0!
382	2	2	14	5	2022-11-22	HIIN-mix	0	2	1.71165	39.2563	0.0434312	2.02682e-06		0.999972	0.04343	0	0					0.0446745	13.9515	0.044651	1.0286	0.000116537	0.0446719	#DIV/0!
383	2	2	14	6	2022-11-22	HIIN-mix	0	2	1.72404	39.5394	0.0434336	2.41627e-06		0.999963	0.043432	0	0					0.0446765	13.9515	0.044651	1.0286	0.000116537	0.044674	#DIV/0!
384	2	2	14	7	2022-11-22	HIIN-mix	0	2	1.72081	39.4622	0.0434368	2.63903e-06		0.999953	0.0434347	0	0					0.0446794	13.9515	0.044651	1.0286	0.000116537	0.0446768	#DIV/0!
385	2	2	14	8	2022-11-22	AB2-2	2	1	20.7069	20.1029	1.03043	4.10584e-05		0.999944	1.03037	7.89059	7.11194	1.02866	0.000126814				13.9515	0.044651	1.0286	0.000116537		1.02849
386	2	2	14	9	2022-11-22	AB1-2	1	1	20.1171	20.6213	0.975878	5.45895e-05		0.999934	0.975814	7.671	7.34991						13.9515	0.044651	1.0286	0.000116537		1.02857
387	2	2	14	10	2022-11-22	Blank	0	0	0.00793091	0.0150203
388	2	2	14	11	2022-11-22	AB3-2	3	1	21.7843	18.5391	1.17557	5.14098e-05		0.999999	1.17557	8.46114	6.57106	1.02866	0.000125617				13.9515	0.044651	1.0286	0.000116537		1.0285
389	2	2	14	12	2022-11-22	AB4-2	4	1	24.206	16.4152	1.47548	9.22978e-05		1.00003	1.47552	9.38924	5.62453	1.02875	0.000134271				13.9515	0.044651	1.0286	0.000116537		1.0286
390	2	2	14	13	2022-11-22	AB5-2	5	1	32.8003	6.74936	4.86942	0.000220305		1.00006	4.86973	13.2786	1.69746	1.02886	0.000160686				13.9515	0.044651	1.0286	0.000116537		1.02866
391	2	2	14	14	2022-11-22	AB6-2	6	1	36.0234	3.77976	9.56653	0.000499939		1.0001	9.56744	14.5309	0.432683	1.02919	0.000456828				13.9515	0.044651	1.0286	0.000116537		1.02865
392	2	2	14	15	2022-11-22	AB7-2	7	1	36.88	3.01523	12.2898	0.000711879		1.00013	12.2914	14.9119	0.110144	1.02826	0.00170208				13.9515	0.044651	1.0286	0.000116537		1.02632
393	2	2	14	16	2022-11-22	AB8-2	8	1	19.1738	20.6286	0.92977	4.67663e-05		1.00016	0.929919	7.45366	7.53883	1.02873	0.000138276				13.9515	0.044651	1.0286	0.000116537		1.02856
394	2	2	14	17	2022-11-22	AB1-2	1	1	19.5777	20.0737	0.975627	5.06751e-05		1.00019	0.975814	7.671	7.34991						13.9515	0.044651	1.0286	0.000116537		1.02857
395	2	2	14	18	2022-11-22	Blank	0	0	0.0092961	0.0135707
396	2	2	14	19	2022-11-22	AB9-2	9	1	18.5343	20.9776	0.883655	4.43739e-05		1.00027	0.883891	7.24891	7.76191	1.02866	0.000137908				13.9515	0.044651	1.0286	0.000116537		1.02849
397	2	2	14	20	2022-11-22	AB10-2	10	1	17.2431	21.9477	0.785707	4.99151e-05		1.0003	0.785947	6.72321	8.21188	1.02863	0.00014971				13.9515	0.044651	1.0286	0.000116537		1.02844
398	2	2	14	21	2022-11-22	AB11-2	11	1	12.8541	26.4799	0.485327	2.72568e-05		1.00034	0.485493	4.85831	10.202	1.02862	0.000176363				13.9515	0.044651	1.0286	0.000116537		1.02838
399	2	2	14	22	2022-11-22	AB12-2	12	1	6.40872	32.7249	0.195633	1.46421e-05		1.00038	0.195708	2.06386	12.861	1.02873	0.000364898				13.9515	0.044651	1.0286	0.000116537		1.0282
400	2	2	14	23	2022-11-22	AB13-2	13	1	3.45423	35.3053	0.0976131	8.92916e-06		1.00042	0.0976538	0.80872	14.2551	1.02938	0.000898915				13.9515	0.044651	1.0286	0.000116537		1.02803
401	2	2	14	24	2022-11-22	AB14-2	14	1	2.14323	36.8636	0.0579085	5.22004e-06		1.00045	0.0579348	0.224034	14.7734	1.03424	0.00319852				13.9515	0.044651	1.0286	0.000116537		1.02941
402	2	2	14	25	2022-11-22	AB1-2	1	1	19.1812	19.6703	0.975335	5.22419e-05		1.00049	0.975814	7.671	7.34991						13.9515	0.044651	1.0286	0.000116537		1.02857
403	2	2	14	26	2022-11-22	Blank	0	0	0.00876288	0.0145399
404	2	2	14	27	2022-11-22	HIIN-mix	0	2	1.63968	37.6109	0.0433796	4.27177e-06		1.00045	0.043399	0	0					0.0446426	13.9515	0.044651	1.0286	0.000116537	0.04464	#DIV/0!
405	2	2	14	28	2022-11-22	HIIN-mix	0	2	1.63716	37.5464	0.043387	6.34748e-06		1.00042	0.0434054	0	0					0.0446492	13.9515	0.044651	1.0286	0.000116537	0.0446467	#DIV/0!
406	2	2	14	29	2022-11-22	HIIN-mix	0	2	1.63468	37.4858	0.0433911	9.97366e-06		1.0004	0.0434086	0	0					0.0446525	13.9515	0.044651	1.0286	0.000116537	0.0446499	#DIV/0!
407	2	2	14	30	2022-11-22	AB1-2	1	1	19.1929	19.6816	0.975443	7.81523e-05		1.00038	0.975814	7.671	7.34991						13.9515	0.044651	1.0286	0.000116537		1.02857
408	2	2	15	1	2023-01-20	Blank	0	0	0.004751	0.00807025
409	2	2	15	2	2023-01-20	AB1-2	1	1	18.6283	19.1054	0.975193	2.5267e-05		1	0.975193	7.671	7.34991						13.9485	0.0446501	1.02919	0.000110033		1.0292
410	2	2	15	3	2023-01-20	A1-2	0	3	34.7828	2.57352	13.5563	0.000650901		1.00004	13.5568	0	0			13.956			13.9485	0.0446501	1.02919	0.000110033		#DIV/0!
411	2	2	15	4	2023-01-20	B1-2	0	4	1.5774	36.2321	0.0434144	2.32594e-05		1.00008	0.0434177	0	0				0.0446962		13.9485	0.0446501	1.02919	0.000110033		#DIV/0!
412	2	2	15	5	2023-01-20	HIIN-mix	0	2	1.56763	36.0285	0.0433887	5.22665e-06		1.00012	0.0433937	0	0					0.0446714	13.9485	0.0446501	1.02919	0.000110033	0.0446604	#DIV/0!
413	2	2	15	6	2023-01-20	HIIN-mix	0	2	1.57696	36.2437	0.0433884	3.43326e-06		1.00015	0.043395	0	0					0.0446728	13.9485	0.0446501	1.02919	0.000110033	0.0446618	#DIV/0!
414	2	2	15	7	2023-01-20	HIIN-mix	0	2	1.58231	36.3685	0.0433869	4.34766e-06		1.00019	0.0433952	0	0					0.044673	13.9485	0.0446501	1.02919	0.000110033	0.044662	#DIV/0!
415	2	2	15	8	2023-01-20	AB2-2	2	1	18.969	18.4321	1.02932	0.00023089		1.00023	1.02956	7.89059	7.11194	1.02945	0.000303426				13.9485	0.0446501	1.02919	0.000110033		1.02932
416	2	2	15	9	2023-01-20	AB1-2	1	1	18.3318	18.8064	0.97493	5.07614e-05		1.00027	0.975193	7.671	7.34991						13.9485	0.0446501	1.02919	0.000110033		1.0292
417	2	2	15	10	2023-01-20	Blank	0	0	0.00484888	0.00850742
418	2	2	15	11	2023-01-20	AB3-2	3	1	19.9559	16.9964	1.17443	3.16359e-05		1.00031	1.17479	8.46114	6.57106	1.02929	8.85385e-05				13.9485	0.0446501	1.02919	0.000110033		1.02916
419	2	2	15	12	2023-01-20	AB4-2	4	1	22.201	15.0662	1.47408	5.39524e-05		1.00032	1.47456	9.38924	5.62453	1.02937	8.99769e-05				13.9485	0.0446501	1.02919	0.000110033		1.02924
420	2	2	15	13	2023-01-20	AB5-2	5	1	30.3372	6.24394	4.86452	0.000158987		1.00034	4.86618	13.2786	1.69746	1.02963	0.000121736				13.9485	0.0446501	1.02919	0.000110033		1.02937
421	2	2	15	14	2023-01-20	AB6-2	6	1	33.2991	3.49225	9.55705	0.000284375		1.00036	9.56051	14.5309	0.432683	1.03008	0.000349475				13.9485	0.0446501	1.02919	0.000110033		1.02921
422	2	2	15	15	2023-01-20	AB7-2	7	1	34.1033	2.78615	12.276	0.000357855		1.00038	12.2807	14.9119	0.110144	1.03142	0.00129973				13.9485	0.0446501	1.02919	0.000110033		1.02809
423	2	2	15	16	2023-01-20	AB8-2	8	1	17.7731	19.1324	0.929111	4.90254e-05		1.0004	0.929481	7.45366	7.53883	1.02911	0.000103321				13.9485	0.0446501	1.02919	0.000110033		1.02898
424	2	2	15	17	2023-01-20	AB1-2	1	1	18.2975	18.7743	0.974787	2.9953e-05		1.00042	0.975193	7.671	7.34991						13.9485	0.0446501	1.02919	0.000110033		1.0292
425	2	2	15	18	2023-01-20	Blank	0	0	0.00597194	0.00831401
426	2	2	15	19	2023-01-20	AB9-2	9	1	17.1743	19.4522	0.882971	6.06408e-05		1.00047	0.883386	7.24891	7.76191	1.02917	0.000118609				13.9485	0.0446501	1.02919	0.000110033		1.02904
427	2	2	15	20	2023-01-20	AB10-2	10	1	16.1813	20.6129	0.785035	2.18692e-05		1.0005	0.785425	6.72321	8.21188	1.02925	8.79151e-05				13.9485	0.0446501	1.02919	0.000110033		1.02912
428	2	2	15	21	2023-01-20	AB11-2	11	1	12.0717	24.8885	0.484952	2.34598e-05		1.00052	0.485206	4.85831	10.202	1.02912	0.000119759				13.9485	0.0446501	1.02919	0.000110033		1.02896
429	2	2	15	22	2023-01-20	AB12-2	12	1	6.04869	30.9245	0.195455	5.77096e-06		1.00055	0.195563	2.06386	12.861	1.02933	0.00022184				13.9485	0.0446501	1.02919	0.000110033		1.02901
430	2	2	15	23	2023-01-20	AB13-2	13	1	3.3133	33.9212	0.0975243	3.66615e-06		1.00058	0.0975806	0.80872	14.2551	1.02974	0.00055306				13.9485	0.0446501	1.02919	0.000110033		1.02894
431	2	2	15	24	2023-01-20	AB14-2	14	1	2.0335	35.0455	0.057868	2.5801e-06		1.0006	0.0579029	0.224034	14.7734	1.03258	0.00197709				13.9485	0.0446501	1.02919	0.000110033		1.02979
432	2	2	15	25	2023-01-20	AB1-2	1	1	18.2483	18.7265	0.974578	3.77738e-05		1.00063	0.975193	7.671	7.34991						13.9485	0.0446501	1.02919	0.000110033		1.0292
433	2	2	15	26	2023-01-20	Blank	0	0	0.0055867	0.00895587
434	2	2	15	27	2023-01-20	HIIN-mix	0	2	1.55355	35.7125	0.0433558	4.7336e-06		1.0006	0.0433821	0	0					0.0446594	13.9485	0.0446501	1.02919	0.000110033	0.0446484	#DIV/0!
435	2	2	15	28	2023-01-20	HIIN-mix	0	2	1.54873	35.5991	0.0433588	3.67215e-06		1.00059	0.0433844	0	0					0.0446619	13.9485	0.0446501	1.02919	0.000110033	0.0446509	#DIV/0!
436	2	2	15	29	2023-01-20	HIIN-mix	0	2	1.55319	35.7044	0.0433557	4.00624e-06		1.00058	0.0433808	0	0					0.0446581	13.9485	0.0446501	1.02919	0.000110033	0.0446471	#DIV/0!
437	2	2	15	30	2023-01-20	AB1-2	1	1	18.2848	18.7638	0.974642	4.28747e-05		1.00057	0.975193	7.671	7.34991						13.9485	0.0446501	1.02919	0.000110033		1.0292
438	2	2	16	1	2023-01-20	Blank	0	0	0.00455923	0.0115141
439	2	2	16	2	2023-01-20	AB1-2	1	1	18.5261	19.0044	0.975181	3.05844e-05		1	0.975181	7.671	7.34991						13.953	0.0446441	1.02923	0.000115749		1.02925
440	2	2	16	3	2023-01-20	A1-2	0	3	34.7367	2.57338	13.5573	0.000893902		1	13.5574	0	0			13.955			13.953	0.0446441	1.02923	0.000115749		#DIV/0!
441	2	2	16	4	2023-01-20	B1-2	0	4	1.57416	36.1638	0.0434164	5.85601e-06		1.00001	0.0434168	0	0				0.04469		13.953	0.0446441	1.02923	0.000115749		#DIV/0!
442	2	2	16	5	2023-01-20	HIIN-mix	0	2	1.57166	36.1199	0.0433999	2.16103e-06		1.00001	0.0434004	0	0					0.0446732	13.953	0.0446441	1.02923	0.000115749	0.0446692	#DIV/0!
443	2	2	16	6	2023-01-20	HIIN-mix	0	2	1.57653	36.2313	0.0434009	1.58496e-06		1.00002	0.0434017	0	0					0.0446745	13.953	0.0446441	1.02923	0.000115749	0.0446704	#DIV/0!
444	2	2	16	7	2023-01-20	HIIN-mix	0	2	1.57492	36.1927	0.0434028	1.90185e-06		1.00002	0.0434037	0	0					0.0446766	13.953	0.0446441	1.02923	0.000115749	0.0446725	#DIV/0!
445	2	2	16	8	2023-01-20	AB2-2	2	1	18.947	18.4088	1.02963	4.40981e-05		1.00002	1.02966	7.89059	7.11194	1.02933	8.19825e-05				13.953	0.0446441	1.02923	0.000115749		1.02922
446	2	2	16	9	2023-01-20	AB1-2	1	1	18.3995	18.8752	0.975153	3.76089e-05		1.00003	0.975181	7.671	7.34991						13.953	0.0446441	1.02923	0.000115749		1.02925
447	2	2	16	10	2023-01-20	Blank	0	0	0.00571792	0.0125096
448	2	2	16	11	2023-01-20	AB3-2	3	1	20.0743	17.0957	1.17476	3.79798e-05		1.00006	1.17483	8.46114	6.57106	1.02925	7.61213e-05				13.953	0.0446441	1.02923	0.000115749		1.02916
449	2	2	16	12	2023-01-20	AB4-2	4	1	22.2669	15.1094	1.47455	5.41889e-05		1.00007	1.47465	9.38924	5.62453	1.02929	8.12912e-05				13.953	0.0446441	1.02923	0.000115749		1.0292
450	2	2	16	13	2023-01-20	AB5-2	5	1	30.5458	6.2883	4.86633	0.000297268		1.00008	4.86673	13.2786	1.69746	1.02945	0.000159836				13.953	0.0446441	1.02923	0.000115749		1.02936
451	2	2	16	14	2023-01-20	AB6-2	6	1	33.3716	3.50225	9.56112	0.000459785		1.0001	9.56204	14.5309	0.432683	1.02957	0.000419557				13.953	0.0446441	1.02923	0.000115749		1.02938
452	2	2	16	15	2023-01-20	AB7-2	7	1	33.9691	2.77761	12.2829	0.000649726		1.00011	12.2842	14.9119	0.110144	1.02836	0.00156535				13.953	0.0446441	1.02923	0.000115749		1.02773
453	2	2	16	16	2023-01-20	AB8-2	8	1	17.7195	19.0756	0.92922	4.32093e-05		1.00012	0.929335	7.45366	7.53883	1.02932	0.000100259				13.953	0.0446441	1.02923	0.000115749		1.02921
454	2	2	16	17	2023-01-20	AB1-2	1	1	18.2595	18.7335	0.975046	5.5071e-05		1.00014	0.975181	7.671	7.34991						13.953	0.0446441	1.02923	0.000115749		1.02925
455	2	2	16	18	2023-01-20	Blank	0	0	0.006769	0.0109956
456	2	2	16	19	2023-01-20	AB9-2	9	1	17.3086	19.601	0.883196	3.46879e-05		1.00023	0.883395	7.24891	7.76191	1.02916	9.99715e-05				13.953	0.0446441	1.02923	0.000115749		1.02905
457	2	2	16	20	2023-01-20	AB10-2	10	1	16.254	20.703	0.785196	4.97912e-05		1.00027	0.785408	6.72321	8.21188	1.02928	0.00012588				13.953	0.0446441	1.02923	0.000115749		1.02916
458	2	2	16	21	2023-01-20	AB11-2	11	1	12.0774	24.8976	0.485024	3.22316e-05		1.00031	0.485177	4.85831	10.202	1.02921	0.000142822				13.953	0.0446441	1.02923	0.000115749		1.02905
459	2	2	16	22	2023-01-20	AB12-2	12	1	6.00991	30.7182	0.195496	1.60088e-05		1.00036	0.195566	2.06386	12.861	1.0293	0.000204424				13.953	0.0446441	1.02923	0.000115749		1.02894
460	2	2	16	23	2023-01-20	AB13-2	13	1	3.28215	33.5924	0.0975356	9.40487e-06		1.0004	0.0975747	0.80872	14.2551	1.02984	0.000363019				13.953	0.0446441	1.02923	0.000115749		1.02892
461	2	2	16	24	2023-01-20	AB14-2	14	1	2.02038	34.81	0.0578641	6.92923e-06		1.00045	0.0578898	0.224034	14.7734	1.03355	0.00107481				13.953	0.0446441	1.02923	0.000115749		1.03024
462	2	2	16	25	2023-01-20	AB1-2	1	1	18.1902	18.6663	0.974704	0.000138682		1.00049	0.975181	7.671	7.34991						13.953	0.0446441	1.02923	0.000115749		1.02925
463	2	2	16	26	2023-01-20	Blank	0	0	0.00628521	0.0116105
464	2	2	16	27	2023-01-20	HIIN-mix	0	2	1.54862	35.5827	0.0433592	2.30805e-06		1.00041	0.0433769	0	0					0.044649	13.953	0.0446441	1.02923	0.000115749	0.044645	#DIV/0!
465	2	2	16	28	2023-01-20	HIIN-mix	0	2	1.55374	35.6995	0.0433609	2.91175e-06		1.00037	0.0433769	0	0					0.044649	13.953	0.0446441	1.02923	0.000115749	0.044645	#DIV/0!
466	2	2	16	29	2023-01-20	HIIN-mix	0	2	1.55882	35.8153	0.0433625	1.46121e-06		1.00033	0.0433767	0	0					0.0446488	13.953	0.0446441	1.02923	0.000115749	0.0446448	#DIV/0!
467	2	2	16	30	2023-01-20	AB1-2	1	1	18.308	18.7845	0.974901	3.30056e-05		1.00029	0.975181	7.671	7.34991						13.953	0.0446441	1.02923	0.000115749		1.02925

## Sheet: solutions_mixtures
	Masses of solutions A1, B1, A2, B2 used to prepare gravimetric mixtrues of materials A and B (all weights obtained using Mettler Toledo XPR305D5 balance)
	Sample ID	mA1, g	mB1, g	mHIIN-mix, g	m2%HNO3, g	mfinal, g		wA1	wB1
	Blank				30	30
	A1-1	15.0431			15.0067	30.0498
	B1-1		15.0671		15.0152	30.0823
	HIIN-mix			14.9623	15.0213	29.9837
	AB1-1	7.70115	7.343		15.0226	30.0667		0.999012	0.998811
	AB2-1	7.9204	7.13195		15.0187	30.071		0.999012	0.998811
	AB3-1	8.46115	6.54695		15.0948	30.1029		0.999012	0.998811
	AB4-1	9.3822	5.62645		15.0736	30.0823		0.999012	0.998811
	AB5-1	13.3192	1.70475		15.0025	30.0264		0.999012	0.998811
	AB6-1	14.5838	0.4313		15.0049	30.02		0.999012	0.998811
	AB7-1	14.9361	0.1081		15.0135	30.0577		0.999012	0.998811
	AB8-1	7.4779	7.55135		14.9923	30.0215		0.999012	0.998811
	AB9-1	7.2554	7.77175		15.0056	30.0328		0.999012	0.998811
	AB10-1	6.76	8.2773		15.0121	30.0494		0.999012	0.998811
	AB11-1	4.8501	10.1546		15.0044	30.009		0.999012	0.998811
	AB12-1	2.05545	12.9425		15.072	30.0699		0.999012	0.998811
	AB13-1	0.79885	14.2487		15.0112	30.0588		0.999012	0.998811
	AB14-1	0.22425	14.832		15.0338	30.09		0.999012	0.998811
	Sample ID	mA2, g	mB2, g	mHIIN-mix, g	m2%HNO3, g	mfinal, g		wA2	wB2
	Blank				30	30
	A1-2	15.0613			15.0502	30.1116
	B1-2		15.0795		15.0331	30.1126
	HIIN-mix			15.0001	15.0082	30.0083
	AB1-2	7.6784	7.357		15.0601	30.0955		0.999036	0.999037
	AB2-2	7.8982	7.1188		15.0234	30.0404		0.999036	0.999037
	AB3-2	8.4693	6.5774		15.0373	30.084		0.999036	0.999037
	AB4-2	9.3983	5.62995		15.0098	30.038		0.999036	0.999037
	AB5-2	13.2914	1.6991		15.1133	30.1037		0.999036	0.999037
	AB6-2	14.5449	0.4331		15.0167	29.9947		0.999036	0.999037
	AB7-2	14.9263	0.11025		14.9994	30.036		0.999036	0.999037
	AB8-2	7.46085	7.5461		15.0176	30.0245		0.999036	0.999037
	AB9-2	7.2559	7.7694		15.0223	30.0476		0.999036	0.999037
	AB10-2	6.7297	8.2198		15.033	29.9825		0.999036	0.999037
	AB11-2	4.863	10.2118		15.0318	30.1066		0.999036	0.999037
	AB12-2	2.06585	12.8734		15.0235	29.9627		0.999036	0.999037
	AB13-2	0.8095	14.2689		15.0016	30.08		0.999036	0.999037
	AB14-2	0.22425	14.7876		15.0306	30.0425		0.999036	0.999037

## Sheet: solutions_working
	Preparation of 1 ppm indium standard solutions (A1, A2, B1, B2, HIIN-mix) from the indium stock solutions A0 and B0
	113In standard solution, A1
	Name	Value	Std. uncertainty	Unit	Balance
	w(In, A0)	3997.45	0.286724	ug/g	n/a
	1st dilution initial weight	5.10745	0.0001	g	Mettler Toledo XPR305D5
	1st dilution final weight	51.0767	0.0001	g	Mettler Toledo XPR305D5
	2nd dilution initial weight	5.01285	0.0001	g	Mettler Toledo XPR305D5
	2nd dilution final weight	100.258	0.0001	g	Mettler Toledo XPR305D5
	3rd dilution initial weight	7.58925	0.0001	g	Mettler Toledo XPR305D5
	3rd dilution final weight	151.83	0.0001	g	Mettler Toledo XPR305D5
	w(In, A1)	0.999012	7.80568e-05	ug/kg	n/a
	113In standard solution, A2
	Name	Value	Std. uncertainty	Unit	Balance
	w(In, A0)	3997.45	0.286724	ug/g	n/a
	1st dilution initial weight	5.05965	0.0001	g	Mettler Toledo XPR305D5
	1st dilution final weight	50.6234	0.0001	g	Mettler Toledo XPR305D5
	2nd dilution initial weight	4.97255	0.0001	g	Mettler Toledo XPR305D5
	2nd dilution final weight	99.4407	0.0001	g	Mettler Toledo XPR305D5
	3rd dilution initial weight	7.57275	0.0001	g	Mettler Toledo XPR305D5
	3rd dilution final weight	151.44	0.0001	g	Mettler Toledo XPR305D5
	w(In, A2)	0.999036	7.81519e-05	ug/kg	n/a
	115In standard solution, B1
	Name	Value	Std. uncertainty	Unit	Balance
	w(In, B0)	9988.13	0.160827	ug/g	n/a
	1st dilution initial weight	4.04165	0.0001	g	Mettler Toledo XPR305D5
	1st dilution final weight	101.026	0.0001	g	Mettler Toledo XPR305D5
	2nd dilution initial weight	5.0254	0.0001	g	Mettler Toledo XPR305D5
	2nd dilution final weight	100.531	0.0001	g	Mettler Toledo XPR305D5
	3rd dilution initial weight	7.4928	0.0001	g	Mettler Toledo XPR305D5
	3rd dilution final weight	149.844	0.0001	g	Mettler Toledo XPR305D5
	w(In, B1)	0.998811	3.80067e-05	ug/kg	n/a
	115In standard solution, B2
	Name	Value	Std. uncertainty	Unit	Balance
	w(In, B0)	9988.13	0.16	ug/g	n/a
	1st dilution initial weight	4.04255	0.0001	g	Mettler Toledo XPR305D5
	1st dilution final weight	101.027	0.0001	g	Mettler Toledo XPR305D5
	2nd dilution initial weight	5.0069	0.0001	g	Mettler Toledo XPR305D5
	2nd dilution final weight	100.603	0.0001	g	Mettler Toledo XPR305D5
	3rd dilution initial weight	7.55485	0.0001	g	Mettler Toledo XPR305D5
	3rd dilution final weight	150.42	0.0001	g	Mettler Toledo XPR305D5
	w(In, B2)	0.999037	3.7977e-05	ug/kg	n/a
	HIIN-mix standard solution
	Name	Value	Std. uncertainty	Unit	Balance
	w(In, HIIN-mix stock)	9960.58	0.120492	ug/g	n/a
	1st dilution initial weight	4.01955	0.0001	g	Mettler Toledo XPR305D5
	1st dilution final weight	100.029	0.0001	g	Mettler Toledo XPR305D5
	2nd dilution initial weight	5.0144	0.0001	g	Mettler Toledo XPR305D5
	2nd dilution final weight	100.338	0.0001	g	Mettler Toledo XPR305D5
	3rd dilution initial weight	5.0051	0.0001	g	Mettler Toledo XPR305D5
	3rd dilution final weight	100.096	0.0001	g	Mettler Toledo XPR305D5
	w(In, HIIN-mix), ug/kg	1.0002	3.957e-05	ug/kg	n/a

## Sheet: solutions_stock
	Preparation of 4000 to 10000 ppm indium stock solutions A0 and B0 from indium metals (materials A and B)
	Date	Quantity	Type	Material	Value	Std. uncertainty	Unit	Source
	2022-07-07	mass	experimental	B	1.15821	3.78e-06	g	Weighed using a Mettler Toledo XPR6U Microbalance
	2022-07-07	purity	experimental	B	0.99994	6.5e-06	g/g	Measured using GDMS; see 'elemental_impurities' worksheet
	2022-07-07	solution mass	experimental	B0	115.835	0.000150494	g	Weighed using a mettler Toledo XPR305D5 balance; balance uncertainty evaluated using the results from calibrated weight sets
	2022-07-07	density	reference	B	7310	365.5	kg/m^3	natural indium, CRC Handbook of Chemistry and Physics (103rd ed.)
	2022-07-07	density	experimental	B0	1032.66	3.1	kg/m^3	obtained from replicate weighing of 1 mL of this solution
	2022-07-07	density	calculated	air	1.20472	0.0132383	kg/m^3	calculated for air at 19.7 oC, 64.5% humidity and 101.8 kPa
	2022-07-07	density	reference	steel	8000	10	kg/m^3
	2022-07-07	buoyancy	calculated	B	1.00001	8.25e-06	1	calculated using classical error propagation (Gauss method)
	2022-07-07	buoyancy	calculated	B0	1.00102	1.17e-05	1	calculated using classical error propagation (Gauss method)
	2022-07-07	mass fraction	calculated	B0	9988.13	0.160827	mg/kg
	2022-07-08	mass	experimental	A	0.447407	2.7e-06	g	Weighed using a Mettler Toledo XPR6U Microbalance; balance uncertainty evaluated using the results of replicate measurements of indium sample
	2022-07-08	purity	experimental	A	0.999768	7e-05	g/g	Measured using GDMS; see 'elemental_impurities' worksheet
	2022-07-08	solution mass	experimental	A0	111.784	0.000150494	g	Weighed using a mettler Toledo XPR305D5 balance; balance uncertainty evaluated using the results of nine calibrated weight sets
	2022-07-08	density	calculated	A	7197	365.5	kg/m^3	calculated as 7310 kg/m^2 * M(In,A)/M(In,B). Approx. isotopic composition is 95.7% 115In (A) and 93.3% 113In (B)
	2022-07-08	density	experimental	A0	1025	1.766	kg/m^3	obtained from replicate weighing of 1 mL of this solution
	2022-07-08	density	calculated	air	1.20234	0.0132383	kg/m^3	calculated for air at 19.7 oC, 64.5% humidity and 101.6 kPa
	2022-07-08	density	reference	steel	8000	10	kg/m^3
	2022-07-08	buoyancy	calculated	A	1.00002	8.5e-06	1	calculated using classical error propagation (Gauss method)
	2022-07-08	buoyancy	calculated	A0	1.00102	1.15e-05	1	calculated using classical error propagation (Gauss method)
	2022-07-08	mass fraction	calculated	A0	3997.45	0.286724	mg/kg

## Sheet: elemental_impurities
	Elemental impurities (ug/kg) in indium materials A and B as determined by Glow Discharge Mass Spectrometry (GDMS)
	Date	2021-10-04	16-Apr-2020 to 29-Apr-2020
	Purity, w	0.999768	0.99994
	Uncertainty, u(w)	7e-05	6.5e-06
	Note	indium-113	indium-115
	Element, E	w(E, A), ug/kg	w(E, B), ug/kg
	Li	<0.2	0.1				Assignment of purity value
	Be	<0.2	0.1				Purity is calculated as 1 kg/kg minus the sum of all impurity estimates except those reported as "<x" which were summed as x/2
	B	6	0.15				Assignment of uncertainty
	C	490	97				Uncertainty associated with each elemental impurity takes into account the uncertainties associated with the GDMS calibration
	N	13	4
	O	380	190
	F	<7	1
	Na	2	5
	Mg	4	0.35
	Al	19	10
	Si	180	76
	P	5	0.35
	S	8540	17
	Cl	<4	33
	K	<110	16
	Ca	<8	23
	Sc	<0.2	0.05
	Ti	0.7	0.15
	V	<0.2	0.1
	Cr	<0.5	10
	Mn	<0.3	3
	Fe	590	260
	Co	12	2
	Ni	1370	740
	Cu	110000	340
	Zn	950	32
	Ga	10	0.5
	Ge	<8	1
	As	64	80
	Se	<6	2.5
	Br	<24	7.5
	Rb	<0.4	0.15
	Sr	<0.1	0.05
	Y	<0.2	0.05
	Zr	<0.2	0.1
	Nb	<0.4	0.035
	Mo	<1	0.5
	Ru	<0.8	0.35
	Rh	<1620	0.25
	Pd	38	1
	Ag	66	6500
	Cd	<180	14000
	In	matrix	matrix
	Sn	2560	22900
	Sb	17100	120
	Te	80	8
	I	<2	1
	Cs	<0.3	0.3
	Ba	<2	0.45
	La	<0.08	0.035
	Ce	<0.1	0.1
	Pr	<0.09	0.04
	Nd	<0.3	0.15
	Sm	<1	0.2
	Eu	<1	0.5
	Gd	<0.3	0.15
	Tb	<0.08	0.035
	Dy	<0.3	0.15
	Ho	<0.08	0.035
	Er	<0.2	0.1
	Tm	<0.1	0.035
	Yb	<0.2	0.1
	Lu	<0.08	0.035
	Hf	<0.9	0.25
	Ta	<1740	165
	W	<0.7	0.3
	Re	<0.7	0.3
	Os	<4	1
	Ir	<2	0.35
	Pt	55500	0.45
	Au	<190	16.5
	Hg	<9	4
	Tl	150	62
	Pb	31800	14400
	Bi	7	340
	Th	0.4	0.1
	U	4	0.045

## Sheet: delta-HIIN-1
									Additional quantities
									Nuclide	Quantity	Value	Unit	Source	Note
	Homgeneity evaluation of indium isotope ratios in HIIN-1								113In	atomic mass	112.904	Da	IUPAC
	Measure 15 units of NRC HIIN-1 aginst the mixture of these 15 HIIN-1 units (HIIN-mix)								115In	atomic mass	114.904	Da	IUPAC
	1 g of each HIIN-1 unit was taken to make HIIN-mix								121Sb	atomic mass	120.904	Da	IUPAC
		delta(113In, HIIN-1 vs HIIN-mix), ‰	-0.00628989						123Sb	atomic mass	122.904	Da	IUPAC
		std. uncertainty	0.0208097						113In/115In	isotope ratio	0.0448229	mol/mol	IUPAC	cancels out from the equations
		Raw intensity				Measured ratios, r			SSB Delta	C-SSBIN Delta
Date	Sample name	113In	115In	121Sb	123Sb	113In/115In	121Sb/123Sb		delta(113In), ‰	f113/115	121Sb/123Sb	121Sb/123Sb	f121/123	113In/115In	delta(113In), ‰
Feb-10-2023	blank	0.00623976	0.0228286	0.000138614	0.000107829
Feb-10-2023	HIIN-mix	1.89498	43.7439	9.39699	7.23719	0.0431997	1.29843			-2.1009	1.34398
Feb-10-2023	HIIN-1 B1	1.80642	41.6978	9.01426	6.94264	0.0431957	1.29839		0.0535133			1.34408	-2.10749	0.044824	0.0242197
Feb-10-2023	HIIN-mix	1.88325	43.4851	9.3506	7.20231	0.0431871	1.29828			-2.11742	1.34418
Feb-10-2023	HIIN-1 B2	1.79469	41.4383	9.05447	6.97451	0.043183	1.29822		0.0645448			1.34428	-2.12455	0.0448242	0.0291231
Feb-10-2023	HIIN-mix	1.8722	43.2431	9.30181	7.16581	0.0431733	1.29808			-2.13571	1.34438
Feb-10-2023	HIIN-1 B3	1.8255	42.1656	9.26217	7.13566	0.0431691	1.29801		0.0514262			1.34448	-2.14323	0.0448245	0.0345675
Feb-10-2023	HIIN-mix	1.87457	43.311	9.30946	7.17271	0.0431604	1.2979			-2.15266	1.34457
Feb-10-2023	HIIN-1 B4	1.80835	41.7787	9.20397	7.0915	0.0431582	1.29789		0.0436943			1.34464	-2.15661	0.0448237	0.0169785
Feb-10-2023	HIIN-mix	1.8611	43.0071	9.25304	7.12973	0.0431521	1.29781			-2.1636	1.34472
Feb-10-2023	HIIN-1 B5	1.7736	40.9804	9.02734	6.95557	0.043151	1.29786		0.0139699			1.34476	-2.16345	0.0448216	-0.0294416
Feb-10-2023	HIIN-mix	1.85004	42.7541	9.21295	7.0989	0.0431486	1.2978			-2.16824	1.34481
Feb-10-2023	HIIN-1 B6	1.79127	41.395	9.07233	6.99068	0.0431457	1.29777		0.0126225			1.34488	-2.17272	0.0448234	0.0114817
Feb-10-2023	HIIN-mix	1.84575	42.6615	9.19176	7.08286	0.0431417	1.29775			-2.17734	1.34495
Feb-10-2023	HIIN-1 B7	1.77463	41.0138	9.01711	6.94818	0.0431411	1.29777		0.0563353			1.345	-2.1787	0.0448233	0.00955863
Feb-10-2023	HIIN-mix	1.83915	42.5146	9.1636	7.06157	0.0431356	1.29767			-2.18539	1.34506
Feb-10-2023	HIIN-1 B8	1.74454	40.3216	8.90202	6.85955	0.0431353	1.29775		0.0403254			1.34511	-2.18382	0.0448213	-0.0349858
Feb-10-2023	HIIN-mix	1.83017	42.3106	9.12676	7.03328	0.0431315	1.29765			-2.19082	1.34516
Feb-10-2023	HIIN-1 B9	1.77405	41.0092	9.03457	6.96186	0.0431316	1.29772		0.0400836			1.34521	-2.18997	0.0448223	-0.0126856
Feb-10-2023	HIIN-mix	1.81286	41.9123	9.05544	6.97825	0.0431282	1.29767			-2.19514	1.34526
Feb-10-2023	HIIN-1 B10	1.76758	40.8637	9.08641	7.00187	0.043127	1.29771		0.0319664			1.34533	-2.19584	0.0448222	-0.0154416
Feb-10-2023	HIIN-mix	1.82181	42.1249	9.09535	7.00914	0.0431231	1.29764			-2.20194	1.34539
Feb-10-2023	HIIN-1 B11	1.75376	40.5481	8.97899	6.91932	0.0431218	1.29767		0.0176035			1.34542	-2.20223	0.0448218	-0.0244423
Feb-10-2023	HIIN-mix	1.82231	42.1404	9.10108	7.0138	0.043119	1.2976			-2.20731	1.34546
Feb-10-2023	HIIN-1 B12	1.75263	40.5253	8.90845	6.86505	0.0431181	1.29765		0.00330437			1.3455	-2.20631	0.0448211	-0.0396942
Feb-10-2023	HIIN-mix	1.81596	41.9953	9.07792	6.9959	0.0431168	1.29761			-2.21021	1.34553
Feb-10-2023	HIIN-1 B13	1.76096	40.7229	9.00776	6.94192	0.0431135	1.29759		-0.0222962			1.34558	-2.21305	0.0448217	-0.0277966
Feb-10-2023	HIIN-mix	1.80904	41.8394	9.04568	6.9713	0.0431121	1.29756			-2.21651	1.34563
Feb-10-2023	HIIN-1 B14	1.72794	39.961	8.88966	6.85096	0.0431092	1.29758		-0.00401987			1.34566	-2.21731	0.0448206	-0.0512112
Feb-10-2023	HIIN-mix	1.80963	41.8582	9.04521	6.97136	0.0431068	1.29748			-2.22349	1.3457
Feb-10-2023	HIIN-1 B15	1.76053	40.7168	8.9228	6.87642	0.0431093	1.29759		0.0833769			1.34574	-2.22026	0.044823	0.00263255
Feb-10-2023	HIIN-mix	1.77945	41.1601	8.91572	6.87142	0.0431047	1.29751			-2.22624	1.34579
Feb-10-2023	HIIN-1 B15b	1.76262	40.7699	8.93369	6.88515	0.0431045	1.29753		0.0211368			1.34579	-2.22558	0.0448222	-0.015472
Feb-10-2023	HIIN-mix	1.80889	41.8453	9.04705	6.97287	0.0431025	1.29746			-2.2291	1.3458
Feb-14-2023	blank	0.00156861	0.0194698	0.000790953	0.000597927
Feb-14-2023	HIIN-mix	1.93579	44.8094	24.3616	18.768	0.0431845	1.29804			-2.12096	1.34401
Feb-14-2023	HIIN-1 B1	1.80905	41.8838	23.4286	18.0529	0.0431747	1.29777		-0.00341039			1.34402	-2.13368	0.0448228	-0.002691
Feb-14-2023	HIIN-mix	1.88165	43.5748	23.7865	18.3325	0.0431652	1.2975			-2.14632	1.34402
Feb-14-2023	HIIN-1 B2	1.79012	41.4609	23.1845	17.871	0.0431585	1.29732		-0.0431616			1.34401	-2.15446	0.0448223	-0.0138105
Feb-14-2023	HIIN-mix	1.8386	42.5872	23.3095	17.9688	0.0431554	1.29722			-2.15926	1.34401
Feb-14-2023	HIIN-1 B3	1.80458	41.7979	23.5899	18.1844	0.0431565	1.29725		0.0150901			1.34401	-2.15764	0.0448227	-0.00358188
Feb-14-2023	HIIN-mix	1.83721	42.5543	23.3409	17.9927	0.0431563	1.29724			-2.15815	1.34401
Feb-14-2023	HIIN-1 B4	1.80764	41.8657	23.6933	18.2629	0.0431598	1.29735		0.0816148			1.34401	-2.15349	0.0448229	-0.000981777
Feb-14-2023	HIIN-mix	1.83798	42.5722	23.3895	18.0301	0.0431562	1.29725			-2.15824	1.34401
Feb-14-2023	HIIN-1 B5	1.76931	40.9795	23.2123	17.8929	0.0431577	1.29729		0.0679988			1.34403	-2.15655	0.0448232	0.00602669
Feb-14-2023	HIIN-mix	1.83297	42.4588	23.3561	18.0052	0.0431534	1.29719			-2.16192	1.34404
Feb-14-2023	HIIN-1 B6	1.78218	41.2825	23.3453	17.9973	0.0431528	1.29715		0.0177709			1.34403	-2.16325	0.0448233	0.0084908
Feb-14-2023	HIIN-mix	1.81792	42.1129	23.1795	17.8703	0.0431506	1.29709			-2.16564	1.34402
Feb-14-2023	HIIN-1 B7	1.77474	41.1113	23.2962	17.9596	0.0431515	1.29714		0.0466554			1.34403	-2.1637	0.0448223	-0.0125812
Feb-14-2023	HIIN-mix	1.80598	41.8382	23.0699	17.7864	0.0431484	1.29705			-2.16851	1.34404
Feb-14-2023	HIIN-1 B8	1.73877	40.2787	22.9334	17.6804	0.0431503	1.29711		0.0486948			1.34403	-2.16545	0.0448224	-0.0103549
Feb-14-2023	HIIN-mix	1.78602	41.376	22.8503	17.6175	0.043148	1.29702			-2.16911	1.34402
Feb-14-2023	HIIN-1 B9	1.75184	40.5863	23.133	17.8356	0.0431455	1.29701		-0.0245578			1.34403	-2.16989	0.0448209	-0.0437448
Feb-14-2023	HIIN-mix	1.78255	41.2984	22.8099	17.5872	0.0431451	1.29696			-2.17286	1.34404
Feb-14-2023	HIIN-1 B10	1.74038	40.3215	23.1492	17.8489	0.0431445	1.29695		0.00826089			1.34405	-2.1736	0.0448228	-0.00216012
Feb-14-2023	HIIN-mix	1.77601	41.1487	22.7348	17.5299	0.0431431	1.29691			-2.17552	1.34405
Feb-14-2023	HIIN-1 B11	1.71633	39.766	22.8099	17.5879	0.0431425	1.29691		0.0249204			1.34405	-2.17584	0.0448225	-0.00845793
Feb-14-2023	HIIN-mix	1.76443	40.8834	22.613	17.4373	0.0431397	1.29681			-2.17996	1.34405
Feb-14-2023	HIIN-1 B12	1.71302	39.6936	22.5799	17.4123	0.0431378	1.29678		-0.0374424			1.34405	-2.18183	0.0448224	-0.0121014
Feb-14-2023	HIIN-mix	1.75832	40.7425	22.5706	17.4048	0.0431391	1.2968			-2.18082	1.34405
Feb-14-2023	HIIN-1 B13	1.71128	39.6501	22.7187	17.5183	0.0431411	1.29685		0.071138			1.34406	-2.17867	0.0448233	0.00962854
Feb-14-2023	HIIN-mix	1.75285	40.6175	22.5122	17.3604	0.043137	1.29676			-2.18353	1.34406
Feb-14-2023	HIIN-1 B14	1.68722	39.0956	22.4796	17.3348	0.0431376	1.29679		0.0436359			1.34406	-2.18204	0.0448223	-0.0123309
Feb-14-2023	HIIN-mix	1.73742	40.2622	22.33	17.2209	0.0431345	1.29668			-2.18693	1.34406
Feb-14-2023	HIIN-1 B15	1.70193	39.4409	22.5818	17.4157	0.043133	1.29664		0.0545263			1.34408	-2.18978	0.0448236	0.0162415
Feb-14-2023	HIIN-mix	1.72568	39.9973	22.1499	17.0844	0.0431268	1.2965			-2.19698	1.34409
Feb-14-2023	HIIN-1 B15b	1.71035	39.6399	22.653	17.4715	0.0431289	1.29657		0.060323			1.34411	-2.19446	0.0448231	0.00374167
Feb-14-2023	HIIN-mix	1.71565	39.7655	22.0386	16.9985	0.0431258	1.2965			-2.19839	1.34413

## Sheet: delta-In-std
									Additional quantities
									Nuclide	Quantity	Value	Unit	Source	Note
	Indium isotope delta between indium samples								113In	atomic mass	112.904	Da	IUPAC
	Measure indium standard used in the 2010 study (doi:10.1021/ac1019396) against the HIIN-mix								115In	atomic mass	114.904	Da	IUPAC
									121Sb	atomic mass	120.904	Da	IUPAC
		delta(113In, In-std vs HIIN-mix), ‰	-0.278472						123Sb	atomic mass	122.904	Da	IUPAC
		std. uncertainty	0.0137464						113In/115In	isotope ratio	0.0448229	mol/mol	IUPAC	cancels out from the equations
		Raw intensity				Measured ratios, r			SSB Delta	C-SSBIN Delta
Date	Sample name	113In	115In	121Sb	123Sb	113In/115In	121Sb/123Sb		delta(113In), ‰	f113/115	121Sb/123Sb	121Sb/123Sb	f121/123	113In/115In	delta(113In), ‰
Feb-10-2023	blank	0.00269288	0.0251804	0.00152752	0.00117025
Feb-10-2023	HIIN-mix	1.86285	43.0917	24.1635	18.6134	0.0431926	1.29818			-2.11021	1.34392
Feb-10-2023	In-Std-1	1.84663	42.7439	23.5859	18.1736	0.0431647	1.29781		-0.368			1.34396	-2.1293	0.0448089	-0.311867
Feb-10-2023	HIIN-mix	1.80801	41.8455	23.5188	18.1252	0.0431685	1.29758			-2.142	1.344
Feb-10-2023	In-Std-2	1.82579	42.2755	23.329	17.9807	0.04315	1.29744		-0.311673			1.34404	-2.15033	0.0448102	-0.28245
Feb-10-2023	HIIN-mix	1.7927	41.5005	23.3288	17.9815	0.0431584	1.29737			-2.15534	1.34408
Feb-10-2023	In-Std-3	1.81024	41.9182	23.1587	17.8499	0.0431466	1.29741		-0.240602			1.34411	-2.15494	0.0448103	-0.280176
Feb-10-2023	HIIN-mix	1.78495	41.3237	23.243	17.9158	0.0431556	1.29735			-2.15905	1.34414
Feb-10-2023	In-Std-4	1.80201	41.7292	23.0783	17.7882	0.0431449	1.29739		-0.230209			1.34415	-2.15754	0.0448106	-0.27347
Feb-10-2023	HIIN-mix	1.77991	41.2081	23.2041	17.886	0.0431541	1.29733			-2.16095	1.34416
Feb-10-2023	In-Std-5	1.79504	41.5705	23.0026	17.7308	0.0431419	1.29733		-0.237662			1.34418	-2.16187	0.0448109	-0.267829
Feb-10-2023	HIIN-mix	1.77823	41.1732	23.1738	17.8638	0.0431501	1.29725			-2.16622	1.34419
Feb-10-2023	In-Std-6	1.80182	41.7317	23.0518	17.7695	0.0431377	1.29727		-0.258114			1.34423	-2.16716	0.0448107	-0.271817
Feb-10-2023	HIIN-mix	1.75944	40.74	22.9626	17.701	0.0431475	1.29725			-2.16965	1.34427
Feb-10-2023	In-Std-7	1.79118	41.4885	22.9352	17.6805	0.0431343	1.2972		-0.239678			1.34428	-2.17232	0.0448112	-0.260309
Feb-10-2023	HIIN-mix	1.76856	40.9569	23.0328	17.7571	0.0431417	1.29711			-2.17733	1.34429
Feb-10-2023	In-Std-8	1.78702	41.3946	22.8797	17.6381	0.0431316	1.29717		-0.22245			1.34431	-2.17526	0.0448107	-0.271445
Feb-10-2023	HIIN-mix	1.76419	40.8566	22.9915	17.7251	0.0431406	1.29711			-2.17876	1.34433
Feb-10-2023	In-Std-9	1.78595	41.3711	22.878	17.6367	0.0431301	1.29718		-0.224645			1.34435	-2.17656	0.0448102	-0.282678
Feb-10-2023	HIIN-mix	1.7605	40.7728	22.9558	17.6977	0.043139	1.29711			-2.18098	1.34437
Feb-10-2023	In-Std-10	1.78157	41.2729	22.8147	17.589	0.0431266	1.2971		-0.277285			1.34438	-2.18151	0.0448105	-0.276296
Feb-10-2023	HIIN-mix	1.75687	40.6892	22.9011	17.6556	0.0431382	1.2971			-2.18193	1.34438
Feb-15-2023	blank	0.0011026	0.0169073	0.000923236	0.000700868
Feb-15-2023	HIIN-mix	1.77973	41.2129	23.0461	17.759	0.0431747	1.29771			-2.13378	1.34395
Feb-15-2023	In-Std-1	1.77854	41.1991	22.6776	17.4763	0.0431604	1.29762		-0.290909			1.34394	-2.13735	0.0448108	-0.269483
Feb-15-2023	HIIN-mix	1.74868	40.4971	22.7443	17.5282	0.0431712	1.29758			-2.13847	1.34393
Feb-15-2023	In-Std-2	1.76165	40.8097	22.5262	17.361	0.0431582	1.29752		-0.168862			1.34392	-2.14136	0.0448117	-0.248956
Feb-15-2023	HIIN-mix	1.74718	40.473	22.7052	17.5024	0.0431599	1.29726			-2.15338	1.34392
Feb-15-2023	In-Std-3	1.74568	40.447	22.3346	17.2159	0.0431504	1.29732		-0.219841			1.3439	-2.14971	0.0448101	-0.284519
Feb-15-2023	HIIN-mix	1.73983	40.3026	22.6379	17.451	0.0431598	1.29723			-2.15342	1.34389
Feb-15-2023	In-Std-4	1.75546	40.6773	22.4356	17.2952	0.0431465	1.29721		-0.291844			1.34389	-2.15441	0.0448099	-0.290863
Feb-15-2023	HIIN-1 Bmix-5	1.71661	39.7661	22.3918	17.2616	0.0431584	1.2972			-2.1553	1.3439
Feb-15-2023	In-Std-5	1.74251	40.3793	22.2913	17.1851	0.0431443	1.29713		-0.289808			1.3439	-2.15866	0.0448109	-0.267314
Feb-15-2023	HIIN-1 Bmix-6	1.7284	40.042	22.5189	17.3608	0.0431553	1.29712			-2.15946	1.34391
Feb-15-2023	In-Std-6	1.74808	40.5097	22.3686	17.2449	0.0431429	1.29711		-0.238831			1.3439	-2.15943	0.04481	-0.287918
Feb-15-2023	HIIN-1 Bmix-7	1.72117	39.8784	22.4228	17.2883	0.0431511	1.29699			-2.16499	1.3439
Feb-15-2023	In-Std-7	1.72045	39.8723	22.0588	17.0073	0.0431395	1.29702		-0.252444			1.3439	-2.16395	0.0448101	-0.285533
Feb-15-2023	HIIN-1 Bmix-8	1.71057	39.634	22.3132	17.2043	0.0431498	1.29696			-2.16668	1.3439
Feb-15-2023	In-Std-8	1.72416	39.9618	22.0853	17.0292	0.0431359	1.29691		-0.267782			1.34391	-2.16946	0.0448107	-0.273317
Feb-15-2023	HIIN-1 Bmix-9	1.70713	39.5585	22.252	17.1586	0.0431451	1.29684			-2.17287	1.34391
Feb-15-2023	In-Std-9	1.72381	39.9573	22.0704	17.0186	0.0431319	1.29683		-0.270275			1.34392	-2.17333	0.0448095	-0.298498
Feb-15-2023	HIIN-1 Bmix-10	1.70306	39.467	22.1976	17.1177	0.043142	1.29676			-2.17701	1.34393
Feb-15-2023	In-Std-10	1.72006	39.8743	22.01	16.9738	0.0431276	1.2967		-0.296789			1.34392	-2.17972	0.0448101	-0.284702
Feb-15-2023	HIIN-1 Bmix-11	1.70594	39.5367	22.2232	17.1388	0.0431389	1.29666			-2.18106	1.34391

## Sheet: delta-IPGP
									Additional quantities
									Nuclide	Quantity	Value	Unit	Source	Note
	Indium isotope delta between indium samples								113In	atomic mass	112.904	Da	IUPAC
	Measure IPGP indium standard against the HIIN-mix								115In	atomic mass	114.904	Da	IUPAC
									121Sb	atomic mass	120.904	Da	IUPAC
		delta(113In, HIIN-1 vs IPGP), ‰	-0.0487924						123Sb	atomic mass	122.904	Da	IUPAC
		std. uncertainty	0.0167157						113In/115In	isotope ratio	0.0448229	mol/mol	IUPAC	cancels out from the equations
		Raw intensity				Measured ratios, r			SSB Delta	C-SSBIN Delta
Date	Sample name	113In	115In	121Sb	123Sb	113In/115In	121Sb/123Sb		delta(113In), ‰	f113/115	121Sb/123Sb	121Sb/123Sb	f121/123	113In/115In	delta(113In, IPGP vs HIIN-1), ‰	delta(113In, HIIN-1 vs IPGP), ‰
2024-07-10	blank	0.00234903	0.00319719	0.000320721	0.00023063
2024-07-10	HIIN-1 Bmix-1	1.92357	44.3803	46.0728	35.4249	0.043293	1.30058			-1.97795	1.34348
2024-07-10	IPGP-In-1	1.94916	44.973	47.1281	36.2376	0.0432916	1.30053		0.0149163			1.34353	-1.98245	0.044825	0.0462351	-0.046233
2024-07-10	HIIN-1 Bmix-2	1.91642	44.2195	46.0186	35.3837	0.0432889	1.30056			-1.98338	1.34358
2024-07-10	IPGP-In-2	1.92412	44.396	46.7236	35.9248	0.04329	1.3006		0.0900991			1.34363	-1.98394	0.0448245	0.0365132	-0.0365118
2024-07-10	HIIN-1 Bmix-3	1.90833	44.0382	45.8829	35.2809	0.0432834	1.3005			-1.99059	1.34369
2024-07-10	IPGP-In-3	1.93012	44.5425	46.8217	36.0042	0.0432825	1.30045		0.0458832			1.34373	-1.99497	0.0448254	0.0565534	-0.0565502
2024-07-10	HIIN-1 Bmix-4	1.89604	43.76	45.6377	35.0946	0.0432777	1.30042			-1.99814	1.34377
2024-07-10	IPGP-In-4	1.91479	44.1918	46.5296	35.7806	0.0432791	1.30041		0.0126515			1.34377	-1.99866	0.0448248	0.0430664	-0.0430645
2024-07-10	HIIN-1 Bmix-5	1.88471	43.4963	45.4694	34.9634	0.0432795	1.30048			-1.99572	1.34378
2024-07-10	IPGP-In-5	1.9154	44.21	46.538	35.7886	0.0432749	1.30036		-0.0300492			1.34381	-2.00313	0.0448239	0.0231975	-0.023197
2024-07-10	HIIN-1 Bmix-6	1.88629	43.5396	45.4593	34.9589	0.0432729	1.30037			-2.00448	1.34385
2024-07-10	IPGP-In-6	1.91596	44.2238	46.5376	35.7878	0.0432743	1.30037		0.105732			1.34387	-2.00515	0.0448249	0.0446697	-0.0446677
2024-07-10	HIIN-1 Bmix-7	1.86884	43.1425	45.074	34.6661	0.0432666	1.30023			-2.01277	1.3439
2024-07-10	IPGP-In-7	1.88985	43.6284	45.9981	35.3785	0.0432663	1.30017		0.0591767			1.34392	-2.01695	0.0448259	0.0675572	-0.0675527
2024-07-10	HIIN-1 Bmix-8	1.86167	42.9824	44.9064	34.5399	0.0432609	1.30013			-2.02018	1.34395
2024-07-10	IPGP-In-8	1.88159	43.4382	45.8469	35.2615	0.0432656	1.30019		0.126722			1.34397	-2.01772	0.0448258	0.0647593	-0.0647551
2024-07-10	HIIN-1 Bmix-9	1.86326	43.0209	44.9172	34.5488	0.0432593	1.30011			-2.02232	1.34398
2024-07-10	IPGP-In-9	1.87565	43.3074	45.6581	35.1204	0.0432592	1.30005		0.0558974			1.344	-2.02608	0.0448258	0.0646257	-0.0646215
2024-07-10	HIIN-1 Bmix-10	1.84777	42.6675	44.5779	34.2905	0.0432544	1.3			-2.02884	1.34401
2024-07-10	IPGP-In-10	1.86369	43.033	45.4398	34.9533	0.0432569	1.30001		0.070689			1.344	-2.02788	0.0448248	0.0430639	-0.043062
2024-07-10	HIIN-1 Bmix-11	1.83343	42.3369	44.3369	34.1064	0.0432534	1.29996			-2.03008	1.34399
2024-07-12	blank	0.0021582	0.00374951	0.000316976	0.000230908
2024-07-12	HIIN-1 Bmix-1	1.83511	42.3592	44.5027	34.2263	0.0432755	1.30025			-2.00103	1.34365
2024-07-12	IPGP-In-1	1.86192	42.9777	45.5366	35.0221	0.0432765	1.30022		0.105664			1.34368	-2.00321	0.0448257	0.0621646	-0.0621607
2024-07-12	HIIN-1 Bmix-2	1.82787	42.1988	44.3479	34.1113	0.0432684	1.30009			-2.01034	1.3437
2024-07-12	IPGP-In-2	1.83203	42.295	44.9375	34.5653	0.0432685	1.30007		0.06878			1.34375	-2.0137	0.0448256	0.0607086	-0.0607049
2024-07-12	HIIN-1 Bmix-3	1.80123	41.5888	43.835	33.7183	0.0432626	1.30004			-2.01798	1.34381
2024-07-12	IPGP-In-3	1.83114	42.2796	44.9028	34.5417	0.043263	1.29996		0.0176637			1.34381	-2.02159	0.0448261	0.0718051	-0.0718
2024-07-12	HIIN-1 Bmix-4	1.79353	41.4115	43.6864	33.6046	0.0432618	1.30001			-2.01903	1.34381
2024-07-12	IPGP-In-4	1.81532	41.9161	44.5819	34.2956	0.0432609	1.29993		0.059298			1.34383	-2.02406	0.0448259	0.0666543	-0.0666499
2024-07-12	HIIN-1 Bmix-5	1.79758	41.5117	43.7252	33.6384	0.0432548	1.29986			-2.02826	1.34385
2024-07-12	IPGP-In-5	1.80658	41.7164	44.4283	34.1777	0.0432583	1.29992		0.122157			1.34387	-2.0261	0.0448249	0.0441468	-0.0441449
2024-07-12	HIIN-1 Bmix-6	1.79395	41.4311	43.6474	33.5803	0.0432513	1.29979			-2.03282	1.34388
2024-07-12	IPGP-In-6	1.82028	42.0393	44.6438	34.3468	0.0432521	1.29979		0.0255404			1.3439	-2.03338	0.0448242	0.0285537	-0.0285528
2024-07-12	HIIN-1 Bmix-7	1.79615	41.4827	43.6964	33.6176	0.0432507	1.2998			-2.03359	1.34391
2024-07-12	IPGP-In-7	1.81377	41.8879	44.5355	34.2629	0.0432529	1.29982		0.0963944			1.34392	-2.0335	0.044825	0.0477806	-0.0477784
2024-07-12	HIIN-1 Bmix-8	1.79115	41.371	43.5491	33.5068	0.0432467	1.29971			-2.03893	1.34393
2024-07-12	IPGP-In-8	1.81817	41.989	44.6798	34.3731	0.0432536	1.29985		0.125809			1.34393	-2.03236	0.0448249	0.0450158	-0.0450137
2024-07-12	HIIN-1 Bmix-9	1.79157	41.3777	43.6065	33.5489	0.0432497	1.29979			-2.035	1.34393
2024-07-12	IPGP-In-9	1.81161	41.8384	44.47	34.2128	0.0432524	1.2998		0.0425265			1.34393	-2.03442	0.0448253	0.0531829	-0.0531801
2024-07-12	HIIN-1 Bmix-10	1.78575	41.2415	43.4988	33.4646	0.0432515	1.29984			-2.03264	1.34393
2024-07-12	IPGP-In-10	1.80115	41.5976	44.2957	34.0777	0.0432513	1.29984		0.016118			1.34394	-2.03322	0.0448232	0.0056461	-0.00564607
2024-07-12	HIIN-1 Bmix-11	1.77633	41.0254	43.3044	33.3158	0.0432497	1.29982			-2.03499	1.34396

## Sheet: interference_check
	Evaluate the spectral interferences from tin and cadmium in materials A1 and B1 (MC-ICP-MS measurements)
	date	solution	w(In)	111Cd (V)	113In (V)	115In (V)	117Sn (V)
	2022-07-12	blank		7.46971e-05	0.000244018	0.00224805	0.000202678
	2022-07-12	A1	0.5 ug/kg	5.99618e-05	28.9778	2.14249	0.000114848
	2022-07-12	B1	0.5 ug/kg	5.18221e-05	1.34659	31.0639	0.000157425

[truncated: 1 more sheets: raw data]
