# Supplementary material for: Determination of the Isotopic Composition of Indium by MC-ICP-MS Using an Improved Measurement Model for the Gravimetric Isotope Mixture Method
Source: Anal Chem. 2025 Aug 15;97(33):17946–53. doi: 10.1021/acs.analchem.5c00878 (PMC12392257; doi:10.1021/acs.analchem.5c00878)
Supplement: Supplementary file 3 [file ac5c00878_si_003.txt]

# INDIUM ISOTOPE RATIO MEASUREMENTS in HIIN-1
# DATA REDUCTION

setwd('C:/Users/meijaj/Documents/03_jm-PUBLICATIONS/SUBMITTED PAPERS/2025-AnalChem-indium/')

require(mvtnorm)
require(readxl)

# Function to obtain isotope ratio calibration factor from measuring the isotope ratios 
# of two starting materials and their single mixture
# Eq. 13 (doi: 10.1007/s00216-012-5785-1)

K_traditional_1mix = function(r, mA, mB, rA, rB, m_In = c(112.904060, 114.90387877)) {
  wA = c(1, 0, mA/(mA + mB))
  wB = c(0, 1, mB/(mA + mB))
  rr1 = c(rA, rB, r)
  rr2 = c(rB * r, rA * r, rA * rB)
  K = (m_In[2]/m_In[1]) * det(rbind(rr1, wA, wB))/det(rbind(rr2, wA, wB))
  return(K)
}

# Function to obtain isotope ratio calibration factor from measuring the isotope ratios 
# of three mixtures of two starting materials
# Eq. 13 (doi: 10.1007/s00216-012-5785-1)

K_traditional_3mix = function(r, mA, mB, m_In = c(112.904060, 114.90387877)) {
  wA = mA/(mA + mB)
  wB = mB/(mA + mB)
  rr1 = r
  rr2 = prod(r)/r
  K = (m_In[2]/m_In[1]) * det(rbind(rr1, wA, wB))/det(rbind(rr2, wA, wB))
  return(K)
}

# set 1, seq 1 example data for mixture AB2-1
K_traditional_1mix(r = 1.032748, mA = 7.912578, mB = 7.123469, rA = 13.594457, rB = 0.043524, m_In = c(112.904060, 114.90387877))

# set 1, seq 1 example data for mixtures {AB2-1, AB4-1, AB6-1}
K_traditional_3mix(r = c(1.032748, 1.476411, 9.603288), mA = c(7.912578, 9.372934, 14.569397), mB = c(7.123469, 5.619759, 0.430787), m_In = c(112.904060, 114.90387877))

#### 0 # Read data from Excel file ####

df = read_xlsx('data/FGIM-indium.xlsx', sheet='isotope_ratio_data', skip=0)

#### 1 # Chemical purity of indium materials A and B ####
df_w = read_xlsx('data/FGIM-indium.xlsx', sheet='elemental_impurities', skip=9)
w_A = unname(unlist(df_w[,2]))
w_B = unname(unlist(df_w[,3]))

#### 2 # Mass fraction of indium in the stock solutions A1 and A2 ####
w_A12_mc = t(replicate(1e4,{
  w0   = rnorm(1, 3997.45, 0.287)
  m1_o = rnorm(2, c(5.10745, 5.05965), 0.0001)
  m1_f = rnorm(2, c(51.07665, 50.62335), 0.0001)
  
  m2_o = rnorm(2, c(5.01285, 4.97255), 0.0001)
  m2_f = rnorm(2, c(100.25795, 99.44075), 0.0001)
  
  m3_o = rnorm(2, c(7.58925, 7.57275), 0.0001)
  m3_f = rnorm(2, c(151.83045, 151.43980), 0.0001)
  
  w0 * (m1_o/m1_f) * (m2_o/m2_f) * (m3_o/m3_f)
}))
w_A12 = apply(w_A12_mc,2,mean)
cov_w_A12 = cov(w_A12_mc)

#### 3 # Mass fraction of indium in standards B1 and B2 ####
w_B12_mc = t(replicate(1e4,{
  w0   = rnorm(1, 9988.13, 0.161)
  m1_o = rnorm(2, c(4.04165, 4.04255),0.0001)
  m1_f = rnorm(2, c(101.02610, 101.02670), 0.0001)
  
  m2_o = rnorm(2, c(5.02540, 5.00690), 0.0001)
  m2_f = rnorm(2, c(100.53115, 100.60315), 0.0001)
  
  m3_o = rnorm(2, c(7.49280, 7.55485), 0.0001)
  m3_f = rnorm(2, c(149.84430, 150.41990), 0.0001)
  
  w0 * (m1_o/m1_f) * (m2_o/m2_f) * (m3_o/m3_f)
}))
w_B12 = apply(w_B12_mc,2,mean)
cov_w_B12 = cov(w_B12_mc)

#### 4 # Masses of stock solutions A1, A2 and B1, B2 used to make mixtures ####
## available from FGIM-indium.xlsx Excel file (worksheet: solutions_mixtures)

df_m = data.frame(
  mix_name = c(paste0('AB',1:14,'-1'), paste0('AB',1:14,'-2')),
  mix_id = c(1:14, 1:14),
  set_id = c(rep(1,14), rep(2,14)),
  mA = c(7.70115, 7.92040, 8.46115, 9.38220, 13.31915, 14.58380, 14.93615, 7.47790, 7.25540, 6.76000, 4.85010, 2.05545, 0.79885, 0.22425,
         7.67840, 7.89820, 8.46930, 9.39830, 13.29140, 14.54490, 14.92630, 7.46085, 7.25590, 6.72970, 4.86300, 2.06585, 0.80950, 0.22425),
  mB = c(7.34300, 7.13195, 6.54695, 5.62645, 1.70475, 0.43130, 0.10810, 7.55135, 7.77175, 8.27730, 10.15455, 12.94250, 14.24875, 14.83195,
         7.35700, 7.11880, 6.57740, 5.62995, 1.69910, 0.43310, 0.11025, 7.54610, 7.76940, 8.21980, 10.21180, 12.87340, 14.26885, 14.78760)
)

#### 5 # Indium isotope ratio measurement data ####
df_r = df_r0 = read_xlsx('data/FGIM-indium.xlsx', sheet='isotope_ratio_data')
col_nr = match(c('set_id','seq_id','seq_nr','sample_name','mix_id','sample_id','notes','ratio_113_to_115','unc_ratio_113_to_115'), colnames(df_r))

# clean up the data frame
df_r = df_r[,col_nr]
df_r = df_r[,-4]
df_r = df_r[!is.na(df_r$set_id),]
df_r = df_r[!is.na(df_r$ratio_113_to_115),]
df_r$notes[df_r$notes=='outlier'] = 1
df_r$notes[is.na(df_r$notes)] = 0


#### FIG. 1 (450 x 450 pixels) ####

#dev.off()
par(mar=c(5,5,1,1))
plot(x=1, y=1, pch='', xlab='Measurement number', ylab='Relative isotope ratio drift',
     xlim=c(1,34),ylim=c(0.9990,1.0015), xaxt='n')
abline(h=1, lty=2)
axis(1, at = c(5,10,15,20,25,30), labels=c(5,10,15,20,25,30))

for(seq in 1:16){
  df_subset = df_r[df_r$seq_id == seq,]
  df_x = unlist(df_subset[df_subset$mix_id == 1,'seq_nr'])
  df_y = unlist(df_subset[df_subset$mix_id == 1,'ratio_113_to_115'])
  
  lm_linear = approx(x=df_x, y=df_y, xout = 2:30)
  df_x_approx = lm_linear$x
  df_y_approx = lm_linear$y[1]/lm_linear$y
  lines(x=df_x_approx, y=df_y_approx, col = 'steelblue3')
  points(x=df_x, y=df_y[1]/df_y, pch=21, cex=1.3, col=1, bg='white')

  if(seq %in% c(3,13,11,15)) text(x=max(df_x)+2,y=df_y[1]/df_y[length(df_y)],label=seq, cex=0.8)
  else text(x=max(df_x)+1,y=df_y[1]/df_y[length(df_y)],label=seq, cex=0.8)
}

#### FIG. 2 (450 x 450 pixels) ####

dev.off()
par(mar=c(5,5,1.5,1))
plot(x=1, y=1, pch='', xlab=expression('Isotope ratio, '*italic(r)['AB']), ylab=expression('Correction factor, '*italic(K)),
     xlim=c(0.04,20),ylim=c(1.0266,1.038), xaxt='n', log='x')
abline(v=c(0.044,13.6), lty=2)
axis(1, at = c(0.05,0.5, 5), labels=c(0.05,0.5,5))
for(seq in c(4,11)){
  df_subset = df_r0[df_r0$seq_id == seq,]
  dfs = cbind(x=df_subset$calc_ratio_113_to_115, y=df_subset$calc_K_traditional_Eq2)
  dfs = dfs[complete.cases(dfs),]
  ord = order(dfs[,'x'])
  lines(x=dfs[ord,'x'], y=dfs[ord,'y'], col='steelblue3')
  points(x=dfs[,'x'], y=dfs[,'y'], pch=21, col=1,bg='white', cex=1.3)
}

# add labels
df_subset = df_r0[df_r0$seq_id == 11,]
ids = c(13:15,21:24)
y_off = c(0,0,0,0,0,0,-0.0015) - 0.0005
text(x=df_subset$ratio_113_to_115[ids], y=y_off+df_subset$calc_K_traditional_Eq2[ids], 
     label=gsub('-2','',df_subset$sample_name[ids]), cex=0.8, font=2)
text(x=1,y=1.0306, label='Sequence 4')
text(x=1,y=1.0281, label='Sequence 11')
mtext(side=3, line=0.4, at=c(0.044,13.6), text=c('B','A'), font=2,cex=0.8)

### ### ### ### ### ### ### ### ### ### ### ### ### ### ### ### ### ### ###
### ### ### ### ### ### ### ### ### ### ### ### ### ### ### ### ### ### ###

#### 6 # Evaluate the isotope ratio of indium in HIIN-1 using Monte Carlo method ####

# Negative log-likelihood of the isotope mixture model
negloglik = function(pars, r, ur, mA, mB, set_id, m_In) {
  RA = pars[1]
  RB = pars[2]
  K  = pars[3]
  
  x113A = RA/(1 + RA)
  x115A = 1 - x113A
  
  x113B = RB/(1 + RB)
  x115B = 1 - x113B
  
  MA = m_In[1] * x113A + m_In[2] * x115A
  MB = m_In[1] * x113B + m_In[2] * x115B
  
  nA = mA / MA
  nB = mB / MB
  
  n113 = x113A * nA + x113B * nB
  n115 = x115A * nA + x115B * nB
  
  R_calc = n113 / n115
  
  nLL = -1 * sum(dnorm(r, R_calc / K, ur, log = TRUE))
  return( nLL )
}

#### 6.1 # Estimates of 113In/115In isotope ratio in HIIN-mix in each measurement sequence

# Number of Monte Carlo simulations
N_mc = 100000

#### 6.2 # Initialize empty containers for the results

# _mle     : Maximum likelihood estimate from mixtures alone
# _trad    : Traditional estimate using measured isotope ratios from A, B, and a single mixture of A+B
# _mle1mix : Hybrid estimate using traditional 1-mixture approach with MLE estimates of R_A and R_B

#### 6.3 # Estimates of 113In/115In correction factor from each measurement sequence
mc_result_K_seq = array(, dim=c(N_mc, 1+16+2*13*16), 
                  dimnames = list(NULL,c('iter', 
                                         paste0('K_mle_seq[',1:16,']'),
                                         c(sapply(2:14, function(x) paste0('K_trad_AB',x,'_seq[',1:16,']'))),
                                         c(sapply(2:14, function(x) paste0('K_mle1mix_AB',x,'_seq[',1:16,']')))
                              )))

# Estimates of 113In/115In in HIIN-mix from each measurement sequence
mc_result_R_seq = array(, dim=c(N_mc, 1+16+2*13*16), 
                    dimnames = list(NULL,c('iter', 
                                           paste0('R_mle_seq[',1:16,']'),
                                           c(sapply(2:14, function(x) paste0('R_trad_AB',x,'_seq[',1:16,']'))),
                                           c(sapply(2:14, function(x) paste0('R_mle1mix_AB',x,'_seq[',1:16,']')))
                              )))

# Estimates of 113In/115In in material A from each measurement sequence
mc_result_RA_seq = array(, dim=c(N_mc, 1+16+13*16), 
                        dimnames = list(NULL,c('iter', 
                                               paste0('RA_mle_seq[',1:16,']'),
                                               c(sapply(2:14, function(x) paste0('RA_trad_AB',x,'_seq[',1:16,']')))
                        )))

# Estimates of 113In/115In in material B from each measurement sequence
mc_result_RB_seq = array(, dim=c(N_mc, 1+16+13*16), 
                         dimnames = list(NULL,c('iter', 
                                                paste0('RB_mle_seq[',1:16,']'),
                                                c(sapply(2:14, function(x) paste0('RB_trad_AB',x,'_seq[',1:16,']')))
                         )))

# Average estimates of 113In/115In in HIIN-mix from each measurement sequence
mc_result_R_mean = array(, dim=c(N_mc, 2+2*13), 
                    dimnames = list(NULL,c('iter', 'R_mle_mean', 
                                           paste0('R_trad_AB',2:14,'_mean'), 
                                           paste0('R_mle1mix_AB',2:14,'_mean')
                    )))


#### 6.4 # Monte Carlo simulation

for(iter in 1:N_mc){
  # MC step 1 # Mass fraction of the A and B solutions
  w_A12_MC = c(rmvnorm(1, w_A12, cov_w_A12))
  w_B12_MC = c(rmvnorm(1, w_B12, cov_w_B12))
  
  # MC step 2 # Mass measurements
  df_m$mA_MC = rnorm(length(df_m$mA), df_m$mA, 0.0001)
  df_m$mB_MC = rnorm(length(df_m$mB), df_m$mB, 0.0001)
  
  # MC step 3 # Isotope ratio measurements
  df_r$ratio_113_to_115_MC = rnorm(length(df_r$ratio_113_to_115), df_r$ratio_113_to_115, df_r$unc_ratio_113_to_115)
  
  # MC step 4 # Drift correction of 113In/115In isotope ratios
  df_r$drift_factor_MC = 1
  
  for(i in unique(df_r$seq_id)){
    df_seq_i = subset(df_r, df_r$seq_id == i)
    # linear piecewise interpolation
    drift_f = approx(x = df_seq_i$seq_nr[df_seq_i$mix_id==1], 
                     y = df_seq_i$ratio_113_to_115_MC[df_seq_i$mix_id==1], 
                     xout = df_seq_i$seq_nr)
    df_r$drift_factor_MC[df_r$seq_id == i] = drift_f$y[1]/drift_f$y
  }
  
  df_r$ratio_113_to_115_drift_corr = df_r$drift_factor_MC * df_r$ratio_113_to_115_MC
  
  # MC step 5 # Atomic masses of indium isotopes (AME 2020)
  m_In = c(rmvnorm(1, c(112.904060451, 114.903878772), 
                   matrix(c(40922.520/1e18, 145.81123/1e18, 145.81123/1e18, 152.55219/1e18), c(2,2))))
  
  # MC step 6 # Estimate 113In/115In isotope ratios from each measurement sequence
  df_r_split = split(df_r, df_r$seq_id)
  
  res = list()
  
  for(seq in 1:16){
   
    dd = df_r_split[[seq]]
    
    # calculate the correction factors using the maximum likelihood method from all isotope mixtures
    
    # (exclude mixtures 7 and 14)
    keep_r = which(dd$mix_id %in% c(1:6,8:13) & dd$notes == 0)
    
    m_id = dd[keep_r,]$mix_id + 14 * (unique(dd[dd$mix_id > 0,]$set_id) - 1)
    res_mle = optim(c(RA=14, RB=0.045, K=1.030), negloglik,
                    r  = dd[keep_r,]$ratio_113_to_115_drift_corr, 
                    ur = dd[keep_r,]$unc_ratio_113_to_115,
                    mA = df_m$mA_MC[m_id] * w_A12_MC[unique(dd[keep_r,]$set_id)],
                    mB = df_m$mB_MC[m_id] * w_B12_MC[unique(dd[keep_r,]$set_id)],
                    set_id = unique(dd[dd$mix_id > 0,]$set_id),
                    m_In = m_In
    )$par
    
    # Calculate correction factors using the traditional method 
    # (using measurements of A, B and measured isotope ratio from mixture ABx where x = 2...14)
    K_trad = list()
    
    # Calculate correction factors using the hybrid method 
    # (using MLE estimates of R_A and R_B, and measured isotope ratio from mixture ABx where x = 2...14)
    K_mle1mix = list()
    
    K_trad[[1]] = K_mle1mix[[1]] = NULL
    for(mix in 2:14){
      keep_r = which(dd$mix_id == mix & dd$notes == 0)
      keep_A = which(dd$mix_id == 0 & dd$sample_id == 3)
      keep_B = which(dd$mix_id == 0 & dd$sample_id == 4)
      m_id = dd[keep_r[1],]$mix_id + 14 * (unique(dd[dd$mix_id > 0,]$set_id) - 1)
      
      K_trad[[mix]] = K_traditional_1mix(r = dd[keep_r[1],]$ratio_113_to_115_drift_corr,
                                       mA = df_m$mA_MC[m_id],
                                       mB = df_m$mB_MC[m_id],
                                       rA = dd[keep_A[1],]$ratio_113_to_115_drift_corr,
                                       rB = dd[keep_B[1],]$ratio_113_to_115_drift_corr,
                                       m_In = m_In)
      
      K_mle1mix[[mix]] = K_traditional_1mix(r = dd[keep_r[1],]$ratio_113_to_115_drift_corr,
                                                        mA = df_m$mA_MC[m_id],
                                                        mB = df_m$mB_MC[m_id],
                                                        rA = res_mle['RA']/res_mle['K'],
                                                        rB = res_mle['RB']/res_mle['K'],
                                                        m_In = m_In
                                                        )
    }
    
    # column indexes for K_trad and K_mle1mix values from each sequence
    seq_m = seq(from=17,  by=16, length.out=13) # 13-mixtures: AB2...AB14
    seq_n = seq(from=225, by=16, length.out=13) # 13-mixtures: AB2...AB14
    
    # 113In/115In correction factors
    mc_result_K_seq[iter,1] = iter
    mc_result_K_seq[iter,1+seq] = unname(res_mle['K'])
    for(m in 1:13) mc_result_K_seq[iter, seq_m[m] + seq] = K_trad[[1+m]]
    for(n in 1:13) mc_result_K_seq[iter, seq_n[n] + seq] = K_mle1mix[[1+n]]
    
    # Estimates of R_A
    mc_result_RA_seq[iter,1] = iter
    mc_result_RA_seq[iter,1+seq]  = unname(res_mle['RA'])
    for(m in 1:13) mc_result_RA_seq[iter, seq_m[m] + seq] = unname(mean(dd$ratio_113_to_115_drift_corr[dd$sample_id == 3 & dd$notes == 0] * K_trad[[1+m]]))
    
    # Estimates of R_B
    mc_result_RB_seq[iter,1] = iter
    mc_result_RB_seq[iter,1+seq]  = unname(res_mle['RB'])
    for(m in 1:13) mc_result_RB_seq[iter, seq_m[m] + seq] = unname(mean(dd$ratio_113_to_115_drift_corr[dd$sample_id == 4 & dd$notes == 0] * K_trad[[1+m]]))
    
    # Estimates of 113In/115In in HIIN-mix
    mc_result_R_seq[iter,1] = iter
    mc_result_R_seq[iter,1+seq]  = unname(mean(dd$ratio_113_to_115_drift_corr[dd$sample_id == 2 & dd$notes == 0] * res_mle['K']))
    for(m in 1:13) mc_result_R_seq[iter, seq_m[m] + seq] = unname(mean(dd$ratio_113_to_115_drift_corr[dd$sample_id == 2 & dd$notes == 0] * K_trad[[1+m]]))
    for(n in 1:13) mc_result_R_seq[iter, seq_n[n] + seq] = unname(mean(dd$ratio_113_to_115_drift_corr[dd$sample_id == 2 & dd$notes == 0] * K_mle1mix[[1+n]]))
    
  }
  
  # Average estimate of 113In/115In in HIIN-mix
  
  # column indexes
  seq_m1 = seq(from=18, by=16, length.out=13)
  seq_m2 = seq_m1 + 15
  
  mc_result_R_mean[iter,1] = iter
  
  # MLE estimate
  mc_result_R_mean[iter,2] = mean(mc_result_R_seq[iter,2:17]) 
  
  # Average estimate from the traditional 1-mixture method results
  for(m in 1:13) mc_result_R_mean[iter, 2+m] = mean(mc_result_R_seq[iter, seq_m1[m]:seq_m2[m]]) 
  
  # Average estimate from the hybrid 1-mixture method results
  
  # Print progress at 25%, 50%, 75%, and 100%
  if(iter == N_mc %/% 4) print(iter)
  if(iter == N_mc %/% 2) print(iter)
  if(iter == N_mc - N_mc %/% 4) print(iter)
  if(iter == N_mc) print(iter)
}

#### Save the results

write.csv(mc_result_R_seq,  'mc_result_R_seq_Jul2025.csv')
write.csv(mc_result_R_mean, 'mc_result_R_mean_Jul2025.csv')

write.csv(mc_result_K_seq,  'mc_result_K_seq_Jul2025.csv')
write.csv(mc_result_RA_seq, 'mc_result_RA_seq_Jul2025.csv')
write.csv(mc_result_RB_seq, 'mc_result_RB_seq_Jul2025.csv')

#### 6.5 # Summarize the results from individual sequences

# MLE Results from individual sequences

 mu_seq_mle  = apply(mc_result_R_seq[,grepl('R_mle_seq',colnames(mc_result_R_seq))], 2, mean)
umu_seq_mle  = apply(mc_result_R_seq[,grepl('R_mle_seq',colnames(mc_result_R_seq))], 2, sd)

# (information only) Correlation between the 113In/115In ratio estimates (MLE) from each set
cor_matrix = round(unname(cor(mc_result_R_seq[,grepl('R_mle_seq',colnames(mc_result_R_seq))])),3)
median(cor_matrix[lower.tri(cor_matrix)])
# median correlation is 0.55

# Results from the traditional one-mixture method

match_id = grepl('_trad_AB',colnames(mc_result_R_seq)) # matches 'R_trad_ABx_seq[y]'

 mu_seq_trad_ABx = apply(mc_result_R_seq[,match_id], 2, mean)
umu_seq_trad_ABx = apply(mc_result_R_seq[,match_id], 2, sd)
 
 # reformat into a matrix
 mu_seq_trad_ABx = matrix(mu_seq_trad_ABx, ncol=16,byrow=T)
umu_seq_trad_ABx = matrix(umu_seq_trad_ABx, ncol=16,byrow=T)
 colnames(mu_seq_trad_ABx) = colnames(umu_seq_trad_ABx) = paste0('seq',1:16)
 rownames(mu_seq_trad_ABx) = rownames(umu_seq_trad_ABx) = paste0('AB',2:14)

# Results from the hybrid one-mixture method (using MLE estimates of R_A and R_B)
 
 match_id = grepl('_mle1mix_AB',colnames(mc_result_R_seq)) # matches 'R_mle1mix_ABx_seq[y]'
 
 mu_seq_mle1mix_ABx = apply(mc_result_R_seq[,match_id], 2, mean)
 umu_seq_mle1mix_ABx = apply(mc_result_R_seq[,match_id], 2, sd)
 
 # reformat into a matrix
 mu_seq_mle1mix_ABx = matrix(mu_seq_mle1mix_ABx, ncol=16,byrow=T)
 umu_seq_mle1mix_ABx = matrix(umu_seq_mle1mix_ABx, ncol=16,byrow=T)
 colnames(mu_seq_mle1mix_ABx) = colnames(umu_seq_mle1mix_ABx) = paste0('seq',1:16)
 rownames(mu_seq_mle1mix_ABx) = rownames(umu_seq_mle1mix_ABx) = paste0('AB',2:14)
 
 # approximate isotope ratios in the mixtures AB2...AB14 (for x-axes in the plots)
 r_ABx = df_r$ratio_113_to_115[df_r$seq_id==1 & df_r$mix_id %in% 2:14]

 #### Isotope ratio correction factors ####

 # Summarize isotope ratio factors from the Monte Carlo results
 df_K = data.frame(
   id = colnames(mc_result_K_seq),
   K = unname(apply(mc_result_K_seq, 2, mean)),
   uK = unname(apply(mc_result_K_seq, 2, sd))
   )
 
  # (Mixture method) Correction factors for each measurement sequence
 df_K[grepl('K_mle_seq',df_K$id),]
 
 # (Traditional method) Correction factors for each measurement sequence
 df_K[grepl('K_trad',df_K$id),]
 
 #### FIG. 3 (450 x 450 pixels) ####
 # Effect of biased estimation of RA and RB with the traditional calibration method
 
 dev.off()
 par(mar=c(5,5,1.5,1))
 plot(x=1, y=1, pch='', xlab=expression('Isotope ratio, '*italic(r)['AB']), ylab=expression('Correction factor, '*italic(K)),
      xlim=c(0.04,20),ylim=c(1.0265,1.032), xaxt='n', log='x')
 abline(v=c(0.043,13.6), lty=2)
 axis(1, at = c(0.05,0.5, 5), labels=c(0.05,0.5,5))
 
 # Correction coefficients with various level of bias introduced in measuring r_A and r_B
 
 adj_rA = c(1,1,1,1,1,1,0.9992,0.9995,0.9997,1.0002,1.0004,1.0008)
 adj_rB = c(0.9992,0.9995,0.9997,1.0002,1.0004,1.0008,1,1,1,1,1,1)
 plot_ind = c(1,1,1,1,1,1,2,2,2,2,2,2)
 
 ids=df_subset$mix_id>0
 
 for(j in 1:length(adj_rA)){
   K_calc = c()
   for(i in 1:sum(ids)){
     K_calc[i] = K_traditional_1mix(r=df_subset$calc_ratio_113_to_115[ids][i],
                                    mA=df_subset$calc_mA_AB[ids][i],
                                    mB=df_subset$calc_mB_AB[ids][i],
                                    rA=unname(adj_rA[j] * unlist(df_subset[df_subset$sample_id==3,'calc_ratio_113_to_115'])),
                                    rB=unname(adj_rB[j] * unlist(df_subset[df_subset$sample_id==4,'calc_ratio_113_to_115'])),
                                    m_In = c(112.9041,114.9039)
     )  
   }
   
   os = order(df_subset$calc_ratio_113_to_115[ids])
   xs = df_subset$calc_ratio_113_to_115[ids][os]
   ys = K_calc[os]
   if(plot_ind[j]==1) lines(x=xs[xs<1], y=ys[xs<1], col='steelblue3')
   if(plot_ind[j]==2) lines(x=xs[xs>1], y=ys[xs>1], col='tomato')
 }
 
 # Correction coefficients for sequence 11
 
 df_subset = df_r0[df_r0$seq_id == 11,]
 dfs = cbind(x=df_subset$calc_ratio_113_to_115, y=df_subset$calc_K_traditional_Eq2)
 dfs = dfs[complete.cases(dfs),]
 ord = order(dfs[,'x'])
 lines(x=dfs[ord,'x'], y=dfs[ord,'y'], col=1, lwd=3)
 points(x=dfs[,'x'], y=dfs[,'y'], pch=21, col=1,bg='white', cex=1.3)
 
 
 # add labels
 text(x=3,y=1.0287, label=expression('↑'*italic(r)['A']), cex=1.3, font=2, col='tomato')
 text(x=3,y=1.0268, label=expression('↓'*italic(r)['A']), cex=1.3, font=2, col='tomato')
 text(x=0.2,y=1.0286, label=expression('↑'*italic(r)['B']), cex=1.3, font=2, col='steelblue3')
 text(x=0.2,y=1.02675, label=expression('↓'*italic(r)['B']), cex=1.3, font=2, col='steelblue3')
 text(x=1,y=1.031, label='Sequence 11')
 mtext(side=3, line=0.4, at=c(0.044,13.6), text=c('B','A'), font=2,cex=0.8)
 
 
 #### FIG. 4 (450 x 700 pixels) ####
 # Plot the estimated isotope ratios for HIIN-1 from a given sequence
 # x-axis is the isotope ratio of the mixture 
 # black dots are the estimates from the traditional one-mixture method 
 # horizontal red line is the MLE estimate using only mixtures
 # All uncertainties are 95% confidence intervals
 
 dev.off()
 par(mfrow=c(1,2),mar=c(4.5,4.5,2,1))
 for(seq in c(4,11)){
   plot(x=r_ABx, y = mu_seq_trad_ABx[,seq], log='x', pch='',
        xlab=expression(italic(R)['AB-x']), ylab = expression(italic(R)['HIIN-mix']),
        ylim=c(0.04453,0.045)
        #ylim=range(mu_seq_trad_ABx[,seq] - 2*umu_seq_trad_ABx[,seq],mu_seq_trad_ABx[,seq] + 2*umu_seq_trad_ABx[,seq])
        )
   # MLE estimates
   abline(h=mu_seq_mle[seq] + umu_seq_mle[seq] * c(-2,0,+2), col='tomato', lty=c(2,1,2))
   # Traditional one-mixture estimates
   segments(r_ABx, mu_seq_trad_ABx[,seq] - 2*umu_seq_trad_ABx[,seq], r_ABx, mu_seq_trad_ABx[,seq] + 2*umu_seq_trad_ABx[,seq])
   points(x=r_ABx, y = mu_seq_trad_ABx[,seq], pch=19, cex=1.2)
   # Hybrid one-mixture estimates using MLE estimates of RA and RB
   offset=1.02 # (small offset to improve graphical clarity)
   segments(offset*r_ABx, mu_seq_mle1mix_ABx[,seq] - 2*umu_seq_mle1mix_ABx[,seq], offset*r_ABx, mu_seq_mle1mix_ABx[,seq] + 2*umu_seq_mle1mix_ABx[,seq], col=2)
   points(x=offset*r_ABx, y = mu_seq_mle1mix_ABx[,seq], pch=19, cex=1.2, col=2)
   # Axis labels
   mtext(side=3, line=0.4,  cex=0.85, text=paste('Sequence',seq), font=2)
   mtext(side=1, line=-1.2, cex=0.80, text='95% error bars', adj=0.95)
   # Legend
   legend(x=0.08, y=0.0450, y.intersp = 1.7,
          legend=c("mixture method (MLE)",
                   "traditional method", 
                   "hybrid method"), 
          bty = 'n', cex = 0.85, pt.cex = 1.3, pch = c(NA,19,19), col=c(2,1,2), lty = c(1,1,1), adj=0)
   box()
 }

 #### FIG. 5 (450 x 700 pixels) ####
 #### Plot the estimates of R_A & R_B from MLE (red) 
 #### and traditional method (black) from a single 1:1 mixture (AB2)
 
  diff_RA = diff_RB = list()
  
  diff_RA[[1]] = mc_result_RA_seq[,grepl('RA_mle',colnames(mc_result_RA_seq))]
  diff_RA[[2]] = mc_result_RA_seq[,grepl('RA_trad_AB2',colnames(mc_result_RA_seq))]
  diff_RA[[3]] = (diff_RA[[2]] - diff_RA[[1]])/diff_RA[[1]]
  diff_RA[[4]] = 1000*apply(diff_RA[[3]], 2, mean)
  diff_RA[[5]] = 1000*apply(diff_RA[[3]], 2, sd)
  
  diff_RB[[1]] = mc_result_RB_seq[,grepl('RB_mle',colnames(mc_result_RB_seq))]
  diff_RB[[2]] = mc_result_RB_seq[,grepl('RB_trad_AB2',colnames(mc_result_RB_seq))]
  diff_RB[[3]] = (diff_RB[[2]] - diff_RB[[1]])/diff_RB[[1]]
  diff_RB[[4]] = 1000*apply(diff_RB[[3]], 2, mean)
  diff_RB[[5]] = 1000*apply(diff_RB[[3]], 2, sd)
 
 dev.off()
 par(mfrow=c(1,2),mar=c(4.5,4.5,2,1))
 
 plot(x=1:16, y=diff_RB[[4]], pch='', ylim=c(-2.02, +2.02), ylab = expression(1000*(italic(R)['trad'] - italic(R)['MLE'])/italic(R)['MLE']), xlab='Sequence')
 abline(h=0)
 abline(v=1:16, lty=2, col='gray80')
 points(x=1:16, y=diff_RB[[4]], pch=19, col='steelblue3', cex=1.3)
 segments(1:16, diff_RB[[4]] - 2*diff_RB[[5]], 1:16, diff_RB[[4]] + 2*diff_RB[[5]], col='steelblue3', lwd=1.3)
 mtext(side=3, line=0.4,  cex=0.85, text='material B', font=2)
 mtext(side=1, line=-1.2, cex=0.80, text='95% error bars', adj=0.95)
 box()
 
 plot(x=1:16, y=diff_RA[[4]], pch='', ylim=c(-1.02, +1.52), ylab = expression(1000*(italic(R)['trad'] - italic(R)['MLE'])/italic(R)['MLE']), xlab='Sequence')
 abline(h=0)
 abline(v=1:16, lty=2, col='gray80')
 points(x=1:16, y=diff_RA[[4]], pch=19, col='steelblue3', cex=1.3)
 segments(1:16, diff_RA[[4]] - 2*diff_RA[[5]], 1:16, diff_RA[[4]] + 2*diff_RA[[5]], col='steelblue3', lwd=1.3)
 mtext(side=3, line=0.4,  cex=0.85, text='material A', font=2)
 mtext(side=1, line=-1.2, cex=0.80, text='95% error bars', adj=0.95)
 box()
 
 ### ### ### ### ### ### ### ### ### ### ### ### ### ### ### ###
 ### ### ### ### ### ### ### ### ### ### ### ### ### ### ### ###
 
 # SUMMARY RESULTS ####
 
 # Average 113In/115In isotope ratio in HIIN-mix and its standard uncertainty
 # MIXTURE MODEL (MLE)
 
 formatC(mean(mc_result_R_mean[,2]), format='f', digits=6, small.mark = ' ', small.interval = 3)
 formatC(  sd(mc_result_R_mean[,2]), format='f', digits=6, small.mark = ' ', small.interval = 3)
 #    mu = 0.044 655
 # u(mu) = 0.000 004

 # Average 113In/115In isotope ratio in HIIN-mix and its standard uncertainty 
 # Traditional model (using 1:1 mixture AB2)

 formatC(mean(mc_result_R_mean[,3]), format='f', digits=6, small.mark = ' ', small.interval = 3)
 formatC(  sd(mc_result_R_mean[,3]), format='f', digits=6, small.mark = ' ', small.interval = 3)
 #    mu = 0.044 655
 # u(mu) = 0.000 002

 #### FIG. 6 (450 x 700 pixels) ####
 # Histogram of the results (MLE)

 dev.off()
 layout(matrix(c(1,2), nrow=1, ncol=2, byrow=TRUE), widths=c(3,1), heights=c(1,1))

 par(mar=c(5,5,1,0.2))
 plot(x = 1:16, y=mu_seq_mle, pch=19, ylim=c(0.044632, 0.044675), cex=1.3,
     xlab='Measurement sequence', ylab=expression(italic(R)*'('^115*'In/'^113*'In, HIIN-1)'))
 segments(1:16, mu_seq_mle - 2*umu_seq_mle, 1:16, mu_seq_mle + 2*umu_seq_mle)
 mtext(side=1,line=-1.3, text='± 95 % uncertainties', cex=0.8, adj=0.97)

 par(mar=c(5,0,1,2))
 R_all  = c(mc_result_R_seq[,grepl('R_mle', colnames(mc_result_R_seq))])
 xx = seq(0.044630, 0.044675, length.out=300)
 yy1 = dnorm(xx, mean(R_all), sd(R_all))
 yy2 = dnorm(xx, mean(mc_result_R_mean[,2]), sd(mc_result_R_mean[,2]))
 plot(y=xx1, x=yy1, ylim=c(0.044632, 0.044675), xlab = '', ylab = '', type='l', bty='n', xaxt='n', yaxt='n', lwd=2, col='steelblue3')

 
#### 7 # Add homogeneity uncertainty: final values for HIIN-1 ####
n_mc = length(mc_result_R_mean[,2])
u_hom_delta = 0.021*0.001
delta = rnorm(n_mc, 0, u_hom_delta)
R_HIIN = (1 + delta) * mc_result_R_mean[,2]

u_hom_delta = 0.021*0.001
delta = rnorm(1e4, 0, u_hom_delta)

#### TABLE 5 #### 

m_In = rmvnorm(n_mc, c(112.904060451, 114.903878772), matrix(c(40922.520/1e18, 145.81123/1e18, 145.81123/1e18, 152.55219/1e18), c(2,2)))
R113 = R_HIIN; uR113 = sd(R113)
R115 = 1/R113; uR115 = sd(R115)
x113 = R113/(1 + R113); ux113 = sd(x113)
x115 = 1 - x113; ux115 = sd(x115)
Ar = x113 * m_In[,1] + x115 * m_In[,2]; uAr = sd(Ar)
  
data.frame(quantity = c('Ar', 'x113', 'x115', 'R113', 'R115'),
           value = c(mean(Ar), mean(x113), mean(x115), mean(R113), mean(R115)),
           std_unc = c(uAr, ux113, ux115, uR113, uR115),
           U95 = 2*c(uAr, ux113, ux115, uR113, uR115)
           )

# quantity   value          std_unc    U95
#       Ar   114.818 395    8e-06      1.6e-05
#     x113   0.042 746      4e-06      8e-06
#     x115   0.957 254      4e-06      8e-06
#     R113   0.044 655      4.3e-06    9e-06
#     R115   22.394         2e-03      4e-03

# Difference between the 2024 and 2010 estimates of 113In/115In in HIIN-1 by the NRC
(0.044655 - 0.04473)/sqrt(0.0000043^2 + (0.00019/2)^2)
# z = -0.8

# Relative uncertainty of 113In/115In for HIIN-1 (9.6e-5)
uR113/mean(R113)

# END ####


# Isotope ratio correction factors from 3-mixture measurements

# sequence number 1
i=1

df_i = df[df$seq_id==i,]
mix3_ids = 1 + t(combn(13,3))

K_3mix = array(NA, dim=c(nrow(mix3_ids),4))
for(j in 1:nrow(mix3_ids)){
  row_ids = which(df_i$mix_id %in% mix3_ids[j,])
  K_3mix[j,] = c(K=K_traditional_3mix(r = df_i$calc_ratio_113_to_115[row_ids],
                     mA = df_i$calc_mA_AB[row_ids],
                     mB = df_i$calc_mB_AB[row_ids]),
                r1 = df_i$calc_ratio_113_to_115[row_ids][1],
                r2 = df_i$calc_ratio_113_to_115[row_ids][2],
                r3 = df_i$calc_ratio_113_to_115[row_ids][3]
                )
}

plot(y = K_3mix[,1], x = apply(K_3mix[,2:4],1,max) - apply(K_3mix[,2:4],1,min),
     ylim=c(1.02,1.040), pch=19)
# plot MLE estimate of K
abline(h=unique(df_i$calc_K_mixtures_mle)[2], col=2)
abline(h=mean(K_3mix[,1]), lty=2)
