# Supplementary material for: Determination of the Isotopic Composition of Indium by MC-ICP-MS Using an Improved Measurement Model for the Gravimetric Isotope Mixture Method
Source: Anal Chem. 2025 Aug 15;97(33):17946–53. doi: 10.1021/acs.analchem.5c00878 (PMC12392257; doi:10.1021/acs.analchem.5c00878)
Supplement: Supplementary file 4 [file ac5c00878_si_004.txt]

# Maximum likelihood estimate of RA, RB, and K for indium from the gravimetric mixtures of 113In and 115In isotopes
# sequence 11 (set 2); Figure 2

df1 = data.frame(
 mix_id = c(1,2,3,4,5,6,7,8,9,10,11,12,13,14),
 ratio_113_115 = c(0.976969, 1.031583, 1.176894, 1.477268, 4.875177, 9.577434, 12.302532, 0.931044, 0.884906, 0.786806, 0.486027, 0.195928, 0.097762, 0.058012),
 ratio_113_115_unc = c(0.000079, 0.000029, 0.000086, 0.000091, 0.000285, 0.000529, 0.000367, 0.000043, 0.000061, 0.000046, 0.000024, 0.000015, 0.000003, 0.000003)
)

df2 = data.frame(
 mix_id = c(1,2,3,4,5,6,7,8,9,10,11,12,13,14),
 mA = c(7.67840, 7.89820, 8.46930, 9.39830, 13.29140, 14.54490, 14.92630, 7.46085, 7.25590, 6.72970, 4.86300, 2.06585, 0.80950, 0.22425),
 mB = c(7.35700, 7.11880, 6.57740, 5.62995, 1.69910, 0.43310, 0.11025, 7.54610, 7.76940, 8.21980, 10.21180, 12.87340, 14.26885, 14.78760)
)

# Function to obtain negative log-likelihood of the results
negLL = function(RA, RB, K, df_r, df_m, wA, wB){
 
 # Derived parameters
 x113A = RA/(1 + RA)
 x113B = RB/(1 + RB)
 MA = 112.904060 * x113A + 114.90387877 * (1 - x113A)
 MB = 112.904060 * x113B + 114.90387877 * (1 - x113B)
 
 # Calculate the 113In/115In isotope ratios in all mixtures
 R_calc = (wA * df_m$mA * x113A / MA + wB * df_m$mB * x113B / MB) / (wA * df_m$mA * (1 - x113A) / MA + wB * df_m$mB * (1 - x113B) / MB)
 r_calc = R_calc / K
 
 # Calculate negative log likelihood 
 negLogLik = -1 * sum(dnorm(df_r$ratio_113_115, mean = r_calc[df_r$mix_id], sd = df_r$ratio_113_115_unc, log = TRUE))
 return(negLogLik)
}

# Estimate model parameters using the method of maximum likelihood
library(bbmle)
fit = bbmle::mle2(negLL, 
    start = list(RA = 13.95, RB = 0.0445, K = 1.03), 
    data = list(df_r = df1, df_m = df2, wA = 0.99904, wB = 0.99904),
    method = "L-BFGS-B", lower = list(RA = 0, RB = 0, K = 0)
)

summary(fit)
coef(fit)
# Calculated   rA : 13.5778 =  13.9483/1.02729
#            u(rA):  0.0007 = (13.9483/1.02729) * sqrt((6.28e-4/13.9483)^2 + (2.52e-5/1.02729)^2)

# Measured   rA: 13.5831(18)
# Calculated rA: 13.5778(7)
# the two estimates of rA are 3-sigma away for this measurement sequence
