# Supplementary material for: Determination of the Isotopic Composition of Indium by MC-ICP-MS Using an Improved Measurement Model for the Gravimetric Isotope Mixture Method
Source: Anal Chem. 2025 Aug 15;97(33):17946–53. doi: 10.1021/acs.analchem.5c00878 (PMC12392257; doi:10.1021/acs.analchem.5c00878)
Supplement: Supplementary file 5 [file ac5c00878_si_005.xlsx]

## Sheet: natural variations
(2025) NRC Canada
Least squares adjustment of indium 115/113 isotope delta values for a variety of reference materials [Juris Meija]
Experimental data								Least squares adjustment
Author	Material	Description	Standard	δSTD(115In/113In)	sd	DOI		calculated	norm. diff.		Material	δIPGP-In(115/113)	Source
Liu-2023	BHVO-2	basalt	IPGP-In	0.3	0.02	10.1016/j.gca.2023.04.018		0.310207	0.260471		IPGP-In	0	IPGP standard solution
Liu-2023	BHVO-2	basalt	IPGP-In	0.34	0.055	10.1016/j.gca.2023.04.018		0.310207	0.293424
Liu-2023	BHVO-2	basalt	IPGP-In	0.32	0.025	10.1016/j.gca.2023.04.018		0.310207	0.153436		NIST688	0.349999	NIST RM8299 standard solution
Liu-2023	BCR-2	basalt	IPGP-In	0.28	0.03	10.1016/j.gca.2023.04.018		0.289224	0.0945342		NIST2711a	0.00841191	NIST SRM standard solution
Liu-2023	BCR-2	basalt	IPGP-In	0.31	0.045	10.1016/j.gca.2023.04.018		0.289224	0.213158		HIIN-1	0.049	NRC Canada standard solution
Liu-2023	BIR-1a	basalt	IPGP-In	0.36	0.06	10.1016/j.gca.2023.04.018		0.405	0.562488		SCP	-0.0115871	SCP standard solution
Liu-2023	BIR-1a	basalt	IPGP-In	0.41	0.02	10.1016/j.gca.2023.04.018		0.405	0.0625116		BHVO-2	0.310207	USGS
Liu-2023	NIST688	basalt	IPGP-In	0.35	0.05	10.1016/j.gca.2023.04.018		0.349999	1.45954e-10		AGV-2	0.34	USGS
Liu-2023	AGV-2	andesite	IPGP-In	0.34	0.02	10.1016/j.gca.2023.04.018		0.34	4.04979e-10		GSP-2	0.389999	USGS
Liu-2023	GSP-2	granodiorite	IPGP-In	0.39	0.03	10.1016/j.gca.2023.04.018		0.389999	1.17155e-09		BIR-1a	0.405	USGS
Liu-2023	RGM-2	rhyolite	IPGP-In	0.39	0.035	10.1016/j.gca.2023.04.018		0.380755	0.0697763		BCR-2	0.289224	USGS
Liu-2023	RGM-2	rhyolite	IPGP-In	0.38	0.01	10.1016/j.gca.2023.04.018		0.380755	0.00569543		RGM-2	0.380755	USGS
											JZN-1	-0.061587	GSJ Japan
Zhu-2024	BCR-2	basalt	SCP	0.3	0.005	10.1039/D4JA00011K		0.300811	0.0263111		OU-3	0.648413	IAG
Zhu-2024	BCR-2	basalt	SCP	0.33	0.03	10.1039/D4JA00011K		0.300811	0.946662		B-1	0.112	GSJ Japan
Zhu-2024	NIST2711a	soil	SCP	0.02	0.02	10.1039/D4JA00011K		0.019999	2.38807e-09		B-3	-0.0130001	GSJ Japan
Zhu-2024	JZN-1	sulfide	SCP	-0.05	0.02	10.1039/D4JA00011K		-0.0499999	1.22526e-11		B-6	0.047	GSJ Japan
Zhu-2024	OU-3	microgranite	SCP	0.66	0.015	10.1039/D4JA00011K		0.66	3.89649e-11
											minimize	2.68847
Meija-2025	HIIN-1	standard solution	IPGP-In	0.049	0.017	this work		0.049	1.83835e-13
