# Supplementary material for: Determination of the Isotopic Composition of Indium by MC-ICP-MS Using an Improved Measurement Model for the Gravimetric Isotope Mixture Method
Source: Anal Chem. 2025 Aug 15;97(33):17946–53. doi: 10.1021/acs.analchem.5c00878 (PMC12392257; doi:10.1021/acs.analchem.5c00878)
Supplement: Supplementary file 6 [file ac5c00878_si_006.txt]

# Atomic weight of indium

# Last four determinations of the isotopic composition of indium

# Chang 1991   0.044 58(5)     https://caod.oriprobe.com/articles/46021691/THE_ATOMIC_WEIGHT_OP_INDIUM.htm
# Yang 2010    0.044 72(8)     doi:10.1021/ac1019396
# Shuai 2020   0.044 617(90)   doi:10.1021/acs.analchem.9b04160
# NRC 2024     0.044 654(11)   rel unc = 2.5 parts in 10^4

 material  = c('unknown1', 'HIIN-1', 'unknown2' ,'HIIN-1')
 R_113_115 = c(0.04458, 0.04473, 0.044617, 0.044655)
uR_113_115 = c(0.00005, 0.000095, 0.00009, 0.0000043)

# 113In/115In isotope deltas
 material_sample = c('HIIN-1')
 material_ref    = c('IPGP-In')
   delta = c(-0.049) * 0.001
 u_delta = c(0.017) * 0.001

# convert all isotope ratios to IPGP-In
  R_113_115_IPGP =  R_113_115 / (1 + delta)
  
# obtain consensus value for indium isotope ratio
  require(metRology)
  dsl(R_113_115_IPGP, uR_113_115)
  
   R_In = 0.044656
  uR_In = 7e-6
  
# natural variations of 113In/115In relative to the IPGP-In  
  
  # delta 115In of JZN-1 vs IPGP = –0.06 +/- 0.04 (2sd)
  # delta 115In of OU-3  vs IPGP = +0.65 +/- 0.04 (2sd)
  
  delta_min = -0.65 * 0.001
  delta_max = 0.06 * 0.001
  
  u_delta = 0.02 * 0.001

# standard atomic weight of indium
  
  Ar_In_mc = replicate(1e4,{
    # Atomic masses of indium isotopes (AME 2020)
    m_In = c(rmvnorm(1, c(112.904060451, 114.903878772), 
                     matrix(c(40922.520/1e18, 145.81123/1e18, 145.81123/1e18, 152.55219/1e18), c(2,2))))
    R_mc = rnorm(1, R_In, uR_In) * (1 + runif(1, delta_min - 2 * u_delta, delta_max + 2 * u_delta))
    
    x_113_mc = R_mc/(1 + R_mc)
    x_115_mc = 1 - x_113_mc
    x_113_mc * m_In[1] + x_115_mc * m_In[2]
  })
  
  formatC(c(mean(Ar_In_mc), 3*sd(Ar_In_mc)), digits=4, format='f')
  
